# Supplementary material for: Back to the basics: Clinical assessment yields robust mortality prediction and increased feasibility in low resource settings
Source: PLOS Glob Public Health. 2023 Mar 29;3(3):e0001761. doi: 10.1371/journal.pgph.0001761 (PMC10057736; doi:10.1371/journal.pgph.0001761)
Supplement: S1 Data — (XLSX) [file pgph.0001761.s003.xlsx]

## Sheet: Sheet1
age	sex	urban	vitalstaken	vitals1_sbp	vitals1_hr	vitals1_rr	vitals1_tcelcius	gcs_eyes	gcs_verbal	gcs_motor	i_mechanism	gen_heais	face_heais	hncs_heais	chestts_heais	abpells_heais	ex_heais	inj_total	disposition	heais	gcs	rts_gcsscore	rts_sbpscore	rts_rrscore	rts	edarr_avpuscore	kts_agescore	kts_sbpscore	kts_rrscore	kts_numinjscore	kts	heais_missing	rts_missing	kts_missing	sex_n	died	abnlvs	operated	admitted	icuadmit	dchome	ama	dispotransfer	rti	struck	fall	stab	animalbite	gsw
27	1	1	1	96	100			4	5	6	1	4					4	1	5	4	15	4	4			4	2	4		2		0	1	1	1	0	0	0	0	0	0	1	0	1	0	0	0	0	0
46	2	1	1	144	100			4	5	6	1	4					4	1	5	4	15	4	4			4	2	4		2		0	1	1	0	0	0	0	0	0	0	1	0	1	0	0	0	0	0
29	2		1	130	100			4	5	6	1	3			3	3		2	6	3	15	4	4			4	2	4		1		0	1	1	0	0	0	0	0	0	0	0	1	1	0	0	0	0	0
25	1	1	1	110	100	24		4	5	6	1	2				2	2	0	6	2	15	4	4	4	12	4	2	4	3	3	16	0	0	0	1	0	1	0	0	0	0	0	1	1	0	0	0	0	0
31	2	1	1	151	80			4	5	6	1	3		2				1	0	3	15	4	4			4	2	4		2		0	1	1	0	0	0	0	0	0	1	0	0	1	0	0	0	0	0
34	1	1	1	129	86			4	5	6	1	2	0	0	0	0	2	0	0	2	15	4	4			4	2	4		3		0	1	1	1	0	0	0	0	0	1	0	0	1	0	0	0	0	0
33	2	1	1	102	82	18	37.2	4	5	6	1	0	0	0	0	0	1	0	0	1	15	4	4	4	12	4	2	4	3	3	16	0	0	0	0	0	0	0	0	0	1	0	0	1	0	0	0	0	0
60	2	1	1	155	81	19		4	5	6	1	0	0	1	0	0	0	0	0	1	15	4	4	4	12	4	1	4	3	3	15	0	0	0	0	0	0	0	0	0	1	0	0	1	0	0	0	0	0
13	2	1	1	139	113	19	37.4	4	5	6	5	0	0	0	0	0	1		0	1	15	4	4	4	12	4	2	4	3			0	0	1	0	0	1	0	0	0	1	0	0	0	0	0	0	1	0
18	1	1	1	149	80	19	36.5	4	5	6	1	0	0	2	0	0	0		0	2	15	4	4	4	12	4	2	4	3			0	0	1	1	0	0	0	0	0	1	0	0	1	0	0	0	0	0
32	2	1	1	128	88	24	37.5	4	5	6	1	0	0	1	0	0	0		0	1	15	4	4	4	12	4	2	4	3			0	0	1	0	0	1	0	0	0	1	0	0	1	0	0	0	0	0
27	1	1	1					4	5	6	1	0	0	0	0	0	2		1	2	15	4				4	2					0	1	1	1	0	0	0	1	0	0	0	0	1	0	0	0	0	0
25	1	1	1	156	73	20	36.8	4	5	6	1	0	0	0	1	0	1		0	1	15	4	4	4	12	4	2	4	3			0	0	1	1	0	0	0	0	0	1	0	0	1	0	0	0	0	0
39	1	1	1	127	75	18	36.7	4	5	6	5	0	0	0	0	0	1	0	0	1	15	4	4	4	12	4	2	4	3	3	16	0	0	0	1	0	0	0	0	0	1	0	0	0	0	0	0	1	0
23	1	1	1	122	69	18	36.4	4	5	6	1	0	0	0	0	0	1	0	0	1	15	4	4	4	12	4	2	4	3	3	16	0	0	0	1	0	0	0	0	0	1	0	0	1	0	0	0	0	0
39	1	1	1	123	70		36	4	5	6	1	0	1	0	1	0	1	0	0	1	15	4	4			4	2	4		3		0	1	1	1	0	0	0	0	0	1	0	0	1	0	0	0	0	0
3	1	1	0					4	5	6	1	0	0	0	0	0	1	0	0	1	15	4				4	1			3		0	1	1	1	0		0	0	0	1	0	0	1	0	0	0	0	0
29	1	1	1	151	78		37.1	4	5	6	2	0	1	0	0	0	0		0	1	15	4	4			4	2	4				0	1	1	1	0	0	0	0	0	1	0	0	0	1	0	0	0	0
14	1	1	1				37.2	4	5	6	4	0	0	0	0	0	1		0	1	15	4				4	2					0	1	1	1	0	0	0	0	0	1	0	0	0	0	0	1	0	0
18	2	1	1	107	81			4	5	6	1	0	0	0	0	0	1		0	1	15	4	4			4	2	4				0	1	1	0	0	0	0	0	0	1	0	0	1	0	0	0	0	0
21	2	1	1	113	88			4	5	6	1	0	0	0	0	1	1		0	1	15	4	4			4	2	4				0	1	1	0	0	0	0	0	0	1	0	0	1	0	0	0	0	0
38	1	1	1	126	63		37.4	4	5	6	1	0	0	0	0	0	1		0	1	15	4	4			4	2	4				0	1	1	1	0	0	0	0	0	1	0	0	1	0	0	0	0	0
32	1	1	1	101	69		36.8	4	5	6	1	0	0	0	0	0	1		0	1	15	4	4			4	2	4				0	1	1	1	0	0	0	0	0	1	0	0	1	0	0	0	0	0
7	1	1	1				37	4	5	6	3	0	0	1	0	0	0		0	1	15	4				4	2					0	1	1	1	0	0	0	0	0	1	0	0	0	0	1	0	0	0
36	1	0	1	124	69	23	37.3	4	5	6	3	3	1	1	0	0	3	1	0	3	15	4	4	4	12	4	2	4	3	2	15	0	0	0	1	0	1	0	0	0	1	0	0	0	0	1	0	0	0
32	2	0	1	141	72	25	38.6	4	5	6	1	3	1	3	0	0	3	2	6	3	15	4	4	4	12	4	2	4	3	1	14	0	0	0	0	0	1	0	0	0	0	0	1	1	0	0	0	0	0
18	1	1	1	126	68		37.1	4	5	6	1	0	0	0	0	0	2		6	2	15	4	4			4	2	4				0	1	1	1	0	0	0	0	0	0	0	1	1	0	0	0	0	0
13	1	1	1				36.8	4	5	6	3	0	0	1	0	0	0		0	1	15	4				4	2					0	1	1	1	0	0	0	0	0	1	0	0	0	0	1	0	0	0
45	1	1	1	138	120	20	37.1	4	5	6	2	0	1	0	0	0	1		0	1	15	4	4	4	12	4	2	4	3			0	0	1	1	0	1	0	0	0	1	0	0	0	1	0	0	0	0
69	1	1	1	162	123	19	36.1	4	5	6	2	0	0	1	0	0	0	0	0	1	15	4	4	4	12	4	1	4	3	3	15	0	0	0	1	0	1	0	0	0	1	0	0	0	1	0	0	0	0
33	1	1	1	115	78	20	36.5	4	5	6	1	0	0	0	0	0	1	0	0	1	15	4	4	4	12	4	2	4	3	3	16	0	0	0	1	0	0	0	0	0	1	0	0	1	0	0	0	0	0
50	1	1	0					4	5	6	3	0	0	0	0	0	2		0	2	15	4				4	2					0	1	1	1	0		0	0	0	1	0	0	0	0	1	0	0	0
	1	1	1	108	77		36.5	4	5	6	2	0	0	0	1	0	1		0	1	15	4	4			4		4				0	1	1	1	0	0	0	0	0	1	0	0	0	1	0	0	0	0
48	1	1	1	140	75		36.7	4	5	6	2	0	0	1	0	0	0		0	1	15	4	4			4	2	4				0	1	1	1	0	0	0	0	0	1	0	0	0	1	0	0	0	0
37	1	1	1	130	72		37.1	4	5	6	2	0	0	0	1	0	0		0	1	15	4	4			4	2	4				0	1	1	1	0	0	0	0	0	1	0	0	0	1	0	0	0	0
24	1	1	1	162	107		37.1	4	5	6	2	0	1	0	0	0	0		0	1	15	4	4			4	2	4				0	1	1	1	0	1	0	0	0	1	0	0	0	1	0	0	0	0
32	2	1	1	144	60		37	4	5	6	4	0	0	0	0	0	1	0	0	1	15	4	4			4	2	4		3		0	1	1	0	0	0	0	0	0	1	0	0	0	0	0	1	0	0
29	2	1	1	121	52		36.3	4	5	6	1	0	0	2	0		0		5	2	15	4	4			4	2	4				0	1	1	0	0	1	0	0	0	0	1	0	1	0	0	0	0	0
30	1	1	1	162	93			4	5	6	1	0	0	1	0	0	0		0	1	15	4	4			4	2	4				0	1	1	1	0	0	0	0	0	1	0	0	1	0	0	0	0	0
14	1	1	1	108	98	17	36.5	4	5	6	3	0	0	0	0	0	1		0	1	15	4	4	4	12	4	2	4	3			0	0	1	1	0	0	0	0	0	1	0	0	0	0	1	0	0	0
33	1	1	1	133	69		37	4	5	6	3	0	0	0	0	0	1		0	1	15	4	4			4	2	4				0	1	1	1	0	0	0	0	0	1	0	0	0	0	1	0	0	0
2.5	1	1	1	133	72		36	4	5	6	3	0	0	0	0	0	1		0	1	15	4	4			4	1	4				0	1	1	1	0	0	0	0	0	1	0	0	0	0	1	0	0	0
25	2	1	1	110	82	18	36.8	4	5	6	3	0	0	0	0	0	1		0	1	15	4	4	4	12	4	2	4	3			0	0	1	0	0	0	0	0	0	1	0	0	0	0	1	0	0	0
7	1	1	1		90	17	37.1	4	5	6	1	0	1	0	1	0	1		0	1	15	4		4		4	2		3			0	1	1	1	0	0	0	0	0	1	0	0	1	0	0	0	0	0
24	1	1	1	120	66	18	36.1	4	5	6	1	0	1	0	0	0	1		0	1	15	4	4	4	12	4	2	4	3			0	0	1	1	0	0	0	0	0	1	0	0	1	0	0	0	0	0
26	1	1	1	132	80	20	36.5	4	5	6	1	0	0	0	0	0	1	0	0	1	15	4	4	4	12	4	2	4	3	3	16	0	0	0	1	0	0	0	0	0	1	0	0	1	0	0	0	0	0
52	1	1	1	138	92	18	36.8	4	5	6	1	0	1	0	0	0	1		0	1	15	4	4	4	12	4	2	4	3			0	0	1	1	0	0	0	0	0	1	0	0	1	0	0	0	0	0
23	1	1	1	139	70	17	37.6	4	5	6	1	0	0	0	0	0	1		0	1	15	4	4	4	12	4	2	4	3			0	0	1	1	0	0	0	0	0	1	0	0	1	0	0	0	0	0
44	1	1	1	124	73	20	37.1	4	5	6	1	0	1	0	0	0	1		0	1	15	4	4	4	12	4	2	4	3			0	0	1	1	0	0	0	0	0	1	0	0	1	0	0	0	0	0
18	2	1	1	121	90	18	36	4	5	6	1	0	0	0	0	0	1	0	0	1	15	4	4	4	12	4	2	4	3	3	16	0	0	0	0	0	0	0	0	0	1	0	0	1	0	0	0	0	0
23	1	1	1	122	80	16	37	4	5	6	1	0	0	0	0	0	1		0	1	15	4	4	4	12	4	2	4	3			0	0	1	1	0	0	0	0	0	1	0	0	1	0	0	0	0	0
15	2	1	1	120	70	16	36.1	4	5	6	1	0	0	0	0	0	1		0	1	15	4	4	4	12	4	2	4	3			0	0	1	0	0	0	0	0	0	1	0	0	1	0	0	0	0	0
39	1	1	1	122	86		36.3	4	5	6	4	0	0	0	0	0	1		0	1	15	4	4			4	2	4				0	1	1	1	0	0	0	0	0	1	0	0	0	0	0	1	0	0
40	1	1	1	140	100	24	36	4	5	6	2	2	0	0	0	0	0	0	5	2	15	4	4	4	12	4	2	4	3	3	16	0	0	0	1	0	1	0	0	0	0	1	0	0	1	0	0	0	0
43	1	1	1	110	80	22	36	4	5	6	4	2	0	0	0	0	2	0	0	2	15	4	4	4	12	4	2	4	3	3	16	0	0	0	1	0	1	0	0	0	1	0	0	0	0	0	1	0	0
87	1	1	1	144	79	24	36	3	3	3	1	6	0	6	0	0	0	1	4	6	9	3	4	4	11	3	1	4	3	2	13	0	0	0	1	1	1	0	0	0	0	0	0	1	0	0	0	0	0
40	1	1	1	157	86	18	36	4	5	6	2	2	0	0	0	0	2	1	0	2	15	4	4	4	12	4	2	4	3	2	15	0	0	0	1	0	0	0	0	0	1	0	0	0	1	0	0	0	0
30	1	1	1	138	86	22	36	4	5	6	4	3	0	0	0	0	3	1	0	3	15	4	4	4	12	4	2	4	3	2	15	0	0	0	1	0	1	0	0	0	1	0	0	0	0	0	1	0	0
39	1	1	1	122	86		36.3	4	5	6	4	0	0	0	0	0	1		0	1	15	4	4			4	2	4				0	1	1	1	0	0	0	0	0	1	0	0	0	0	0	1	0	0
15	1	1	1	118	92	20	37	4	5	6	8	0	0	0	0	0	1	0	0	1	15	4	4	4	12	4	2	4	3	3	16	0	0	0	1	0	0	0	0	0	1	0	0	0	0	0	0	0	0
29	2	1	1	120	68	17	37.3	4	5	6	1	0	0	0	0	0	1		0	1	15	4	4	4	12	4	2	4	3			0	0	1	0	0	0	0	0	0	1	0	0	1	0	0	0	0	0
39	1	1	1	177	90		36.9	4	5	6	1	0	0	0	0	0	1	0	0	1	15	4	4			4	2	4		3		0	1	1	1	0	0	0	0	0	1	0	0	1	0	0	0	0	0
34	1	0	1	153	93		36.9	4	5	6	1	0	0	1	0	0	0		0	1	15	4	4			4	2	4				0	1	1	1	0	0	0	0	0	1	0	0	1	0	0	0	0	0
19	1	1	1	119	75		36.5	4	5	6	1	0	0	0	0	0	2		0	2	15	4	4			4	2	4				0	1	1	1	0	0	0	0	0	1	0	0	1	0	0	0	0	0
57	1	1	1	158	60		36.5	4	5	6	3	0	0	1	0	0	0		0	1	15	4	4			4	1	4				0	1	1	1	0	0	0	0	0	1	0	0	0	0	1	0	0	0
22	1	1	1	158	60		36.5	4	5	6	3	0	0	0	0	1	0		0	1	15	4	4			4	2	4				0	1	1	1	0	0	0	0	0	1	0	0	0	0	1	0	0	0
3	1	1	0					4	5	6	3	0	0	1	0	0	0	0	0	1	15	4				4	1			3		0	1	1	1	0		0	0	0	1	0	0	0	0	1	0	0	0
77	1	1	1	165	92	20	37	4	5	6	1	0	1	0	1	1	0		1	1	15	4	4	4	12	4	1	4	3			0	0	1	1	0	0	0	1	0	0	0	0	1	0	0	0	0	0
27	1	1	1	138	72		35.8	4	5	6	2	0	0	0	1	0	1		0	1	15	4	4			4	2	4				0	1	1	1	0	1	0	0	0	1	0	0	0	1	0	0	0	0
24	2	1	1	111	64		37	4	5	6	2	0	1	0	0	0	0		0	1	15	4	4			4	2	4				0	1	1	0	0	0	0	0	0	1	0	0	0	1	0	0	0	0
29	1	1	1	124	82			4	5	6	2	0	1	0	0	0	0		0	1	15	4	4			4	2	4				0	1	1	1	0	0	0	0	0	1	0	0	0	1	0	0	0	0
70	2	1	1	141	52		36.4	4	5	6	4	0	0	0	0	0	2		0	2	15	4	4			4	1	4				0	1	1	0	0	1	0	0	0	1	0	0	0	0	0	1	0	0
32	2	1	1	122	73		36.6	4	5	6	2	0	1	0	0	0	0	0	0	1	15	4	4			4	2	4		3		0	1	1	0	0	0	0	0	0	1	0	0	0	1	0	0	0	0
4	2	1	1				36.2	4	5	6	3	0	0	0	0	0	1		0	1	15	4				4	1					0	1	1	0	0	0	0	0	0	1	0	0	0	0	1	0	0	0
50	1	1	1	135	100		36.6	4	5	6	2	0	0	0	0	0	1		0	1	15	4	4			4	2	4				0	1	1	1	0	0	0	0	0	1	0	0	0	1	0	0	0	0
28	2	1	1	127	99		36.6	4	5	6	1	0	0	0	0	0	1	0	0	1	15	4	4			4	2	4		3		0	1	1	0	0	0	0	0	0	1	0	0	1	0	0	0	0	0
16	1	0	1				36.6	4	5	6	2	1	0	0	0	0	0	0	6	1	15	4				4	2			3		0	1	1	1	0	0	0	0	0	0	0	1	0	1	0	0	0	0
5	1	1	1				36.4	4	5	6	2	0	0	1	0	0	0		0	1	15	4				4						0	1	1	1	0	0	0	0	0	1	0	0	0	1	0	0	0	0
85	1	1	1	151	46		36.4	4	5	6	2	1	0	0	0	0	0		0	1	15	4	4			4	1	4				0	1	1	1	0	1	0	0	0	1	0	0	0	1	0	0	0	0
6	2	1	1				36.3	4	5	6	3	0	0	0	0	0	1		0	1	15	4				4	2					0	1	1	0	0	0	0	0	0	1	0	0	0	0	1	0	0	0
47	1	1	1	119	112		37.1	4	5	6	2	0	1	0	0	0	0		0	1	15	4	4			4	2	4				0	1	1	1	0	1	0	0	0	1	0	0	0	1	0	0	0	0
21	1	1	1	108	93		37.2	4	5	6	3	0	1	1	0	0	1		0	1	15	4	4			4	2	4				0	1	1	1	0	0	0	0	0	1	0	0	0	0	1	0	0	0
58	2	1	1	157	77		36.5	4	5	6	1	0	0	0	0	1	0		0	1	15	4	4			4	1	4				0	1	1	0	0	0	0	0	0	1	0	0	1	0	0	0	0	0
28	1	1	1	87	58		36.4	4	5	6	1	0	0	0	0	0	1	0	0	1	15	4	3			4	2	3		3		0	1	1	1	0	1	0	0	0	1	0	0	1	0	0	0	0	0
26	1	1	1	123	85		36.4	4	5	6	1	0	0	0	0	0	1		0	1	15	4	4			4	2	4				0	1	1	1	0	0	0	0	0	1	0	0	1	0	0	0	0	0
5	2	1	1				36.4	4	5	6	3	0	0	0	0	0	1		0	1	15	4				4						0	1	1	0	0	0	0	0	0	1	0	0	0	0	1	0	0	0
25	1	1	1	111	66		36	4	5	6	1	0	0	0	0	0	1	0	0	1	15	4	4			4	2	4		3		0	1	1	1	0	0	0	0	0	1	0	0	1	0	0	0	0	0
0	2	1	1	109	72		36.2	4	5	6	4	0	0	0	0	0	1		0	1	15	4	4			4	1	4				0	1	1	0	0	0	0	0	0	1	0	0	0	0	0	1	0	0
23	1	1	1	152	80		36	4	5	6	1	0	0	1	0	0	0		0	1	15	4	4			4	2	4				0	1	1	1	0	0	0	0	0	1	0	0	1	0	0	0	0	0
38	2	1	1	116	96		36.2	4	5	6	2	0	1	0		0	1		0	1	15	4	4			4	2	4				0	1	1	0	0	0	0	0	0	1	0	0	0	1	0	0	0	0
38	1	1	0					4	5	6	1	0	0	1	0	0	0		0	1	15	4				4	2					0	1	1	1	0		0	0	0	1	0	0	1	0	0	0	0	0
34	1	1	1	121	80	20	37.1	4	5	6	4	0	0	0	0	0	1		0	1	15	4	4	4	12	4	2	4	3			0	0	1	1	0	0	0	0	0	1	0	0	0	0	0	1	0	0
7	1	1	1				36.7	4	5	6	3	0	1	0	0	0	0		0	1	15	4				4	2					0	1	1	1	0	0	0	0	0	1	0	0	0	0	1	0	0	0
19	2	1	1	130	80	23	36	4	5	6	1	2	0	0	0	0	4	1	5	4	15	4	4	4	12	4	2	4	3	2	15	0	0	0	0	0	1	0	0	0	0	1	0	1	0	0	0	0	0
18	1	1	1	146	90	22	36	4	5	6	1	4	0	4	0	0	0	1	6	4	15	4	4	4	12	4	2	4	3	2	15	0	0	0	1	0	1	0	0	0	0	0	1	1	0	0	0	0	0
17	1	1	1	140	82	22	36	4	5	6	4	2	0	2	0	0	0	1	0	2	15	4	4	4	12	4	2	4	3	2	15	0	0	0	1	0	1	0	0	0	1	0	0	0	0	0	1	0	0
34	1	1	1	120	88	20	36	4	5	6	4	2	0	0	0	0	0		0	2	15	4	4	4	12	4	2	4	3			0	0	1	1	0	0	0	0	0	1	0	0	0	0	0	1	0	0
35	2	1	1	96	101	24	36	4	5	6	4	2	0	0	0	0	2	1	0	2	15	4	4	4	12	4	2	4	3	2	15	0	0	0	0	0	1	0	0	0	1	0	0	0	0	0	1	0	0
29	2	1	1	110	69	20	36	4	5	6	4	3	0	0	0	0	3	1	0	3	15	4	4	4	12	4	2	4	3	2	15	0	0	0	0	0	0	0	0	0	1	0	0	0	0	0	1	0	0
67	1	1	1	151	80	20	36	1	2	2	1	6	0	6	0	0	0	1	4	6	5	1	4	4	9	2	1	4	3	2	12	0	0	0	1	1	0	0	0	0	0	0	0	1	0	0	0	0	0
34	1	1	1	157	100	24	36	4	5	6	4	3	0	0	0	0	3	1	6	3	15	4	4	4	12	4	2	4	3	2	15	0	0	0	1	0	1	0	0	0	0	0	1	0	0	0	1	0	0
32	2	0	1	80	100	28	36	1	2	2	1	6	0	6	0	0	0	1	4	6	5	1	3	4	8	2	2	3	3	2	12	0	0	0	0	1	1	0	0	0	0	0	0	1	0	0	0	0	0
52	1		1	80	137	28	36	2	2	2	1	6	0	6	0	0	4	2	4	6	6	2	3	4	9	2	2	3	3	1	11	0	0	0	1	1	1	0	0	0	0	0	0	1	0	0	0	0	0
43	2	1	1	147	90	18	36	4	5	6	1	2	0	0	0	0	2	1	0	2	15	4	4	4	12	4	2	4	3	2	15	0	0	0	0	0	0	0	0	0	1	0	0	1	0	0	0	0	0
5	1	1	1		134	28	36	4	5	6	1	2	1	1	0	0	0	0	0	2	15	4		4		4			3	3		0	1	1	1	0	1	0	0	0	1	0	0	1	0	0	0	0	0
64	2	1	1	138	99	18	36.3	4	5	6	3	0	0	0	0	0	2	0	1	2	15	4	4	4	12	4	1	4	3	3	15	0	0	0	0	0	0	0	1	0	0	0	0	0	0	1	0	0	0
31	2	1	1	129	89	16	37.1	4	5	6	1	0	1	0	0	0	1		0	1	15	4	4	4	12	4	2	4	3			0	0	1	0	0	0	0	0	0	1	0	0	1	0	0	0	0	0
64	1	1	1	99	92		36.4	4	5	6	3	0	0	0	1	0	0		0	1	15	4	4			4	1	4				0	1	1	1	0	0	0	0	0	1	0	0	0	0	1	0	0	0
50	2	1	1	158	96		36.5	4	5	6	3	0	0	0	1	0	0		0	1	15	4	4			4	2	4				0	1	1	0	0	0	0	0	0	1	0	0	0	0	1	0	0	0
12	1	1	1	106	157		35.1		5	6	3	0	0	0	0	0	1		0	1			4			4	2	4				0	1	1	1	0	1	0	0	0	1	0	0	0	0	1	0	0	0
43	1	0	1	140	73	23	37.4	4	5	6	1	3	1		3			1	5	3	15	4	4	4	12	4	2	4	3	2	15	0	0	0	1	0	1	0	0	0	0	1	0	1	0	0	0	0	0
21	1	1	1	125	78	24	36.8	4	5	6	1	3	0	0	1	0	3	2	6	3	15	4	4	4	12	4	2	4	3	1	14	0	0	0	1	0	1	0	0	0	0	0	1	1	0	0	0	0	0
60	2	0	1	145	83	24	36.7	4	5	6	1	3	1	2				0	6	3	15	4	4	4	12	4	1	4	3	3	15	0	0	0	0	0	1	0	0	0	0	0	1	1	0	0	0	0	0
																																1	1	1			0
28	1	1	1	150	78	26	36.6	4	5	6	1	3	1	1			3	1	6	3	15	4	4	4	12	4	2	4	3	2	15	0	0	0	1	0	1	0	0	0	0	0	1	1	0	0	0	0	0
23	1	1	1	130	96	20	36	4	5	6	4	3	0	0	4	0	0	1	5	4	15	4	4	4	12	4	2	4	3	2	15	0	0	0	1	0	0	0	0	0	0	1	0	0	0	0	1	0	0
10	1	1	1		123	24	36	4	5	6	3	2	2	0	0	0	0	1	0	2	15	4		4		4	2		3	2		0	1	1	1	0	1	0	0	0	1	0	0	0	0	1	0	0	0
42	2	1	1	151	102	24	36	4	5	6	1	2	0	2	0	0	0	1	0	2	15	4	4	4	12	4	2	4	3	2	15	0	0	0	0	0	1	0	0	0	1	0	0	1	0	0	0	0	0
57	1	1	1	130	80	20	36	4	5	6	1	2	0	0	0		4	1	5	4	15	4	4	4	12	4	1	4	3	2	14	0	0	0	1	0	0	0	0	0	0	1	0	1	0	0	0	0	0
30	1	1	1	151	81	20	36	4	5	6	1	3	0	0	0	0	4	1	5	4	15	4	4	4	12	4	2	4	3	2	15	0	0	0	1	0	0	0	0	0	0	1	0	1	0	0	0	0	0
6	1	1	1		130	28	36	4	5	6	3	1	0	0	0	0	3	1	0	3	15	4		4		4	2		3	2		0	1	1	1	0	1	0	0	0	1	0	0	0	0	1	0	0	0
26	2	0	1	110	70	20	36	4	5	6	1	2	0	0	0	0	4	1	5	4	15	4	4	4	12	4	2	4	3	2	15	0	0	0	0	0	0	0	0	0	0	1	0	1	0	0	0	0	0
9	1	1	1		133	24	36	4	5	6	4	3	4	0	0	0	0	1	0	4	15	4		4		4	2		3	2		0	1	1	1	0	1	0	0	0	1	0	0	0	0	0	1	0	0
26	1	1	1	134	70			4	5	6	1	2	0	0	0	0	3	1	0	3	15	4	4			4	2	4		2		0	1	1	1	0	0	0	0	0	1	0	0	1	0	0	0	0	0
25	1	1	1	130	80	20	36	4	5	6	1	2	0	0	0	0	4	1	1	4	15	4	4	4	12	4	2	4	3	2	15	0	0	0	1	0	0	0	1	0	0	0	0	1	0	0	0	0	0
74	2	0	1	148	101	28	36	4	5	6	1	4	0	0	0	0	4	1	1	4	15	4	4	4	12	4	1	4	3	2	14	0	0	0	0	0	1	0	1	0	0	0	0	1	0	0	0	0	0
45	2	1	1	120	71	21	36	4	5	6	1	4	0	0	0	0	4	1	1	4	15	4	4	4	12	4	2	4	3	2	15	0	0	0	0	0	1	0	1	0	0	0	0	1	0	0	0	0	0
13	2	1	1	100	100	22	36	4	5	6	2	2	0	0	0	0	4	1	1	4	15	4	4	4	12	4	2	4	3	2	15	0	0	0	0	0	1	0	1	0	0	0	0	0	1	0	0	0	0
30	1	1	1	160	92	28	36.9	4	5	6	1	3	1	2			4	2	6	4	15	4	4	4	12	4	2	4	3	1	14	0	0	0	1	0	1	0	0	0	0	0	1	1	0	0	0	0	0
28	1	1	1	140	73	25	37.3	4	5	6	1	3	1	1			4	2	6	4	15	4	4	4	12	4	2	4	3	1	14	0	0	0	1	0	1	0	0	0	0	0	1	1	0	0	0	0	0
27	1	1	1	140	83	24	36.7	4	5	6	1	4	2	2	3	0	0	1	6	4	15	4	4	4	12	4	2	4	3	2	15	0	0	0	1	0	1	0	0	0	0	0	1	1	0	0	0	0	0
35	1	1	1	140	74	26	37.7	4	5	6	1	3					3	3	6	3	15	4	4	4	12	4	2	4	3	1	14	0	0	0	1	0	1	0	0	0	0	0	1	1	0	0	0	0	0
27	1	1	1	140	76	20	36.6	4	5	6	1	3					4	3	6	4	15	4	4	4	12	4	2	4	3	1	14	0	0	0	1	0	0	0	0	0	0	0	1	1	0	0	0	0	0
51	2	1	1	160	69	22	36.8	4	5	6	1	3		3			3	2	6	3	15	4	4	4	12	4	2	4	3	1	14	0	0	0	0	0	1	0	0	0	0	0	1	1	0	0	0	0	0
52	1	1	1	170	70	21	36.8	4	5	6	1	3	0	0	0	0	3	2	6	3	15	4	4	4	12	4	2	4	3	1	14	0	0	0	1	0	1	0	0	0	0	0	1	1	0	0	0	0	0
23	1	1	1	120	86	23	37.6	4	5	6	1	2	2	2				0	6	2	15	4	4	4	12	4	2	4	3	3	16	0	0	0	1	0	1	0	0	0	0	0	1	1	0	0	0	0	0
18	1	1	1	115	100	26	36.5	4	5	6	1	2	1	1	2			0	6	2	15	4	4	4	12	4	2	4	3	3	16	0	0	0	1	0	1	0	0	0	0	0	1	1	0	0	0	0	0
17	1	1	1	110	89	27	36.6	4	5	6	1	3					3	2	6	3	15	4	4	4	12	4	2	4	3	1	14	0	0	0	1	0	1	0	0	0	0	0	1	1	0	0	0	0	0
32	1	1	1	130	77	24	37.3	4	5	6	1	3	1	1	1	0	4	2	6	4	15	4	4	4	12	4	2	4	3	1	14	0	0	0	1	0	1	0	0	0	0	0	1	1	0	0	0	0	0
28	1	1	1	140	68	20	36.9	4	5	6	1	3	1				3	2	6	3	15	4	4	4	12	4	2	4	3	1	14	0	0	0	1	0	0	0	0	0	0	0	1	1	0	0	0	0	0
36	2	1	1	110	67	26	37.6	4	5	6	1	3	3	3			3	3	6	3	15	4	4	4	12	4	2	4	3	1	14	0	0	0	0	0	1	0	0	0	0	0	1	1	0	0	0	0	0
35	2	1	1	100	69	24	36.5	4	5	6	1	3	3	3	0	0	0	2	6	3	15	4	4	4	12	4	2	4	3	1	14	0	0	0	0	0	1	0	0	0	0	0	1	1	0	0	0	0	0
33	1	1	1	150	68	19	36.8	4	5	6	1	3	1	3			3	2	6	3	15	4	4	4	12	4	2	4	3	1	14	0	0	0	1	0	0	0	0	0	0	0	1	1	0	0	0	0	0
37	1	1	1	130	76	23	36.8	4	5	6	1	3	3	3	0	0	0	2	6	3	15	4	4	4	12	4	2	4	3	1	14	0	0	0	1	0	1	0	0	0	0	0	1	1	0	0	0	0	0
33	2	1	1	100	72	23	37.7	4	5	6	1	3	1			2		0	6	3	15	4	4	4	12	4	2	4	3	3	16	0	0	0	0	0	1	0	0	0	0	0	1	1	0	0	0	0	0
41	2	0	1	160	68	23	36.8	4	5	6	1	3			1		3	2	6	3	15	4	4	4	12	4	2	4	3	1	14	0	0	0	0	0	1	0	0	0	0	0	1	1	0	0	0	0	0
23	2	1	1	80	42	15	36	1	2	4	1	5	4	5				2	4	5	7	2	3	4	9	2	2	3	3	1	11	0	0	0	0	1	1	0	0	0	0	0	0	1	0	0	0	0	0
30	1	0	1	110	89	26	37.6	4	5	6	1	3					3	1	5	3	15	4	4	4	12	4	2	4	3	2	15	0	0	0	1	0	1	0	0	0	0	1	0	1	0	0	0	0	0
70	2	0	1	100	67	17	36.2	2	4	4	8	6			5	5	4	5	4	6	10	3	4	4	11	2	1	4	3	1	11	0	0	0	0	1	0	0	0	0	0	0	0	0	0	0	0	0	0
63	1	0	1	150	74	19	37.8	4	5	6	1	4	2	3		4	3	4	6	4	15	4	4	4	12	4	1	4	3	1	13	0	0	0	1	0	0	0	0	0	0	0	1	1	0	0	0	0	0
50	2	1	1	151	104	23	36	4	5	6	1	4	0	0	0	0	4	2	6	4	15	4	4	4	12	4	2	4	3	1	14	0	0	0	0	0	1	0	0	0	0	0	1	1	0	0	0	0	0
32	2	1	1	130	71	20	36	4	5	6	3	1	0	0	0	1	0	0	0	1	15	4	4	4	12	4	2	4	3	3	16	0	0	0	0	0	0	0	0	0	1	0	0	0	0	1	0	0	0
70	1	1	1	144	78	23	36	4	5	6	3	1	0	1	0	0	0	0	0	1	15	4	4	4	12	4	1	4	3	3	15	0	0	0	1	0	1	0	0	0	1	0	0	0	0	1	0	0	0
63	2	1	1	151	86	20	36	4	5	6	1	2	0	0	0	0	2	1	0	2	15	4	4	4	12	4	1	4	3	2	14	0	0	0	0	0	0	0	0	0	1	0	0	1	0	0	0	0	0
33	2	1	1	99	98			4	5	6	3	0	0	0	0	0	1	0	0	1	15	4	4			4	2	4		3		0	1	1	0	0	0	0	0	0	1	0	0	0	0	1	0	0	0
47	2	1	1	103	75		36.8	4	5	6	3	0	0	0	0	0	1		0	1	15	4	4			4	2	4				0	1	1	0	0	0	0	0	0	1	0	0	0	0	1	0	0	0
23	2	1	1	129	89		37	4	5	6	3	0	0	0	0	0	2		0	2	15	4	4			4	2	4				0	1	1	0	0	0	0	0	0	1	0	0	0	0	1	0	0	0
52	1	1	1	183	71	19	37.2	4	5	6	1	0	0	1	0	0	0	0	5	1	15	4	4	4	12	4	2	4	3	3	16	0	0	0	1	0	0	0	0	0	0	1	0	1	0	0	0	0	0
27	1	1	1	153	84			4	5	6	1	0	0	1	0		0		0	1	15	4	4			4	2	4				0	1	1	1	0	0	0	0	0	1	0	0	1	0	0	0	0	0
27	1	1	1	134	75	17	36.8	4	5	6	1	0	1	0	0	0	0		0	1	15	4	4	4	12	4	2	4	3			0	0	1	1	0	0	0	0	0	1	0	0	1	0	0	0	0	0
30	1	1	1	129	90	24	36	4	5	6	1	0	1	0	0	0	1		0	1	15	4	4	4	12	4	2	4	3			0	0	1	1	0	1	0	0	0	1	0	0	1	0	0	0	0	0
30	1	1	1	153	88	18	36.6	4	5	6	1	0	0	0	0	0	2		0	2	15	4	4	4	12	4	2	4	3			0	0	1	1	0	0	0	0	0	1	0	0	1	0	0	0	0	0
27	2	1	1	105	81	20	37.1	4	5	6	1	0	0	1	0	0	1		0	1	15	4	4	4	12	4	2	4	3			0	0	1	0	0	0	0	0	0	1	0	0	1	0	0	0	0	0
16	1	1	1	143	84	20	37.3	4	5	6	3	0	0	0	0	0	2		5	2	15	4	4	4	12	4	2	4	3			0	0	1	1	0	0	0	0	0	0	1	0	0	0	1	0	0	0
9	1	1	1				36		5	6	3	0	1	0	0	0	1		0	1						4	2					0	1	1	1	0	0	0	0	0	1	0	0	0	0	1	0	0	0
45	1	1	1	114	83		36	4	5	6	1	0	0	0	0	0	1	0	0	1	15	4	4			4	2	4		3		0	1	1	1	0	0	0	0	0	1	0	0	1	0	0	0	0	0
12	1	1	1		80	16	36.3	4	5	6	3	0	0	0	0	0	1		0	1	15	4		4		4	2		3			0	1	1	1	0	0	0	0	0	1	0	0	0	0	1	0	0	0
67	1	1	1	131	84	18	36.1	4	5	6	1	0	1	0	0	0	1		0	1	15	4	4	4	12	4	1	4	3			0	0	1	1	0	0	0	0	0	1	0	0	1	0	0	0	0	0
38	1	1	1	149	83	17	37.1	4	5	6	2	0	1	0	0	0	0	13000	0	1	15	4	4	4	12	4	2	4	3			0	0	1	1	0	0	0	0	0	1	0	0	0	1	0	0	0	0
29	1	1	1	140	68	18	36.1	4	5	6	1	0	1	0	0	0	1	0	0	1	15	4	4	4	12	4	2	4	3	3	16	0	0	0	1	0	0	0	0	0	1	0	0	1	0	0	0	0	0
41	1	1	1	108	86	19	36.6	4	5	6	1	0	1	0	0	0	1		0	1	15	4	4	4	12	4	2	4	3			0	0	1	1	0	0	0	0	0	1	0	0	1	0	0	0	0	0
28	2	1	1	123	117	20	36.3	4	5	6	2	0	1	0	1	0	0		0	1	15	4	4	4	12	4	2	4	3			0	0	1	0	0	1	0	0	0	1	0	0	0	1	0	0	0	0
10	1	1	1		123		37	4	5	6	1	0	0	0	0	0	1		0	1	15	4				4	2					0	1	1	1	0	1	0	0	0	1	0	0	1	0	0	0	0	0
38	1	1	1	93	110	24	35	4	5	6	2	0	0	1	0	0	0	0	0	1	15	4	4	4	12	4	2	4	3	3	16	0	0	0	1	0	1	0	0	0	1	0	0	0	1	0	0	0	0
9	2	1	1				37	4	5	6	4	0	0	0	0	0	1		0	1	15	4				4	2					0	1	1	0	0	0	0	0	0	1	0	0	0	0	0	1	0	0
17	2	1	0					4	5	6	1	0	0	0	0	0	1		0	1	15	4				4	2					0	1	1	0	0		0	0	0	1	0	0	1	0	0	0	0	0
12	2	1	1	111	70		37	4	5	6	1	0	0	0	0	0	1		0	1	15	4	4			4	2	4				0	1	1	0	0	0	0	0	0	1	0	0	1	0	0	0	0	0
33	2	1	1	131	75		36.9	4	5	6	2	0	0	1	0	0	0		0	1	15	4	4			4	2	4				0	1	1	0	0	0	0	0	0	1	0	0	0	1	0	0	0	0
44	1	1	1	148	108		36.1	4	5	6	1		0	0		0	2		0	2	15	4	4			4	2	4				0	1	1	1	0	1	0	0	0	1	0	0	1	0	0	0	0	0
17	2	1	1	120	92		36.1	4	5	6	3	0	0	0	0	0	1	0	0	1	15	4	4			4	2	4		3		0	1	1	0	0	0	0	0	0	1	0	0	0	0	1	0	0	0
19	2	1	1	152	108		36.1	4	5	6	1	0	1	1	0	0	1		0	1	15	4	4			4	2	4				0	1	1	0	0	1	0	0	0	1	0	0	1	0	0	0	0	0
26	1	1	1				37.4	4	5	6	2	0	0	1	0	0	0		0	1	15	4				4	2					0	1	1	1	0	0	0	0	0	1	0	0	0	1	0	0	0	0
8	2	1	1				36.3	4	5	6	1	0	0	0	0	0	0		0		15	4				4	2					1	1	1	0	0	0	0	0	0	1	0	0	1	0	0	0	0	0
29	2	1	1	142	73		37	4	5	6	1	0	0	0	0	0	1		0	1	15	4	4			4	2	4				0	1	1	0	0	0	0	0	0	1	0	0	1	0	0	0	0	0
36	1	1	1	128	89			4	5	6	1	0	0	0	0	0	1		0	1	15	4	4			4	2	4				0	1	1	1	0	0	0	0	0	1	0	0	1	0	0	0	0	0
27	1	1	1	114	69		36.8	4	5	6	1	0	1	0	0	0	1		0	1	15	4	4			4	2	4				0	1	1	1	0	0	0	0	0	1	0	0	1	0	0	0	0	0
22	1	1	1	130	80			4	5	1	2	4	0	4	0	0	0	1	5	4	10	3	4			4	2	4		2		0	1	1	1	0	0	0	0	0	0	1	0	0	1	0	0	0	0
29	1	1	1	134	80			4	5	6	2	1	0	0	1	0	0	0	5	1	15	4	4			4	2	4		3		0	1	1	1	0	0	0	0	0	0	1	0	0	1	0	0	0	0
48	1	1	1	109	60		36.2		5	6	2	0	1	1	0	0	1		0	1			4			4	2	4				0	1	1	1	0	0	0	0	0	1	0	0	0	1	0	0	0	0
27	1	1	1	110	90			4	5	6	4	2	0	0	2	0	0	1	0	2	15	4	4			4	2	4		2		0	1	1	1	0	0	0	0	0	1	0	0	0	0	0	1	0	0
3	2	1	1				36.2	4	5	6	5	0	0	0	0	0			0		15	4				4	1					1	1	1	0	0	0	0	0	0	1	0	0	0	0	0	0	1	0
22	1	1	1	130	80			4	5	6	4	2	2	0	0	0	0	1	0	2	15	4	4			4	2	4		2		0	1	1	1	0	0	0	0	0	1	0	0	0	0	0	1	0	0
17	2	1	1	138	97		36.1	4	5	6	2	0	0	0	0	1	0		0	1	15	4	4			4	2	4				0	1	1	0	0	0	0	0	0	1	0	0	0	1	0	0	0	0
27	1		1	130	100			4	5	6	1	2	0	2	0	0	0	1	0	2	15	4	4			4	2	4		2		0	1	1	1	0	0	0	0	0	1	0	0	1	0	0	0	0	0
24	1	1	1	130	70			4	5	6	2	2	2	0	0	0	0	1	0	2	15	4	4			4	2	4		2		0	1	1	1	0	0	0	0	0	1	0	0	0	1	0	0	0	0
38	2	1	1	111	82		36.8	4	5	6	2	0	0	0	0	1	1		0	1	15	4	4			4	2	4				0	1	1	0	0	0	0	0	0	1	0	0	0	1	0	0	0	0
25	1	1	1	144	100			4	5	6	1	2	0	2	2	0	0	2	0	2	15	4	4			4	2	4		1		0	1	1	1	0	0	0	0	0	1	0	0	1	0	0	0	0	0
31	1	1	1	132	87		36.2	4	5	6	1	0	0	0	0	0	1		0	1	15	4	4			4	2	4				0	1	1	1	0	0	0	0	0	1	0	0	1	0	0	0	0	0
53	1	1	0					4	5	6	4	2	0	0	0	0	2	1	0	2	15	4				4	2			2		0	1	1	1	0		0	0	0	1	0	0	0	0	0	1	0	0
25	1	1	1	115	86	16	37.1	4	5	6	3	0	1	0	0	0	1		0	1	15	4	4	4	12	4	2	4	3			0	0	1	1	0	0	0	0	0	1	0	0	0	0	1	0	0	0
57	2	1	1	164	80			4	5	6	1	2	0	0	0	0	2	1	0	2	15	4	4			4	1	4		2		0	1	1	0	0	0	0	0	0	1	0	0	1	0	0	0	0	0
48	2	1	1	160	100			4	5	6	3	2	2	0	0	0	2	2	0	2	15	4	4			4	2	4		1		0	1	1	0	0	0	0	0	0	1	0	0	0	0	1	0	0	0
45	2	1	1	140	90			4	5	6	3	1	0	0	0	0	0	0	0	1	15	4	4			4	2	4		3		0	1	1	0	0	0	0	0	0	1	0	0	0	0	1	0	0	0
26	2	1	1	148	101			4	5	6	1	4	0	0	0	0	4	1	0	4	15	4	4			4	2	4		2		0	1	1	0	0	1	0	0	0	1	0	0	1	0	0	0	0	0
6	1	1	1		108	17	36.8	4	5	6	3	0	1	0	0	0	0		0	1	15	4		4		4	2		3			0	1	1	1	0	1	0	0	0	1	0	0	0	0	1	0	0	0
7	1	1	1				36	4	5	6	3	0	1	0	0	0	0		0	1	15	4				4	2					0	1	1	1	0	0	0	0	0	1	0	0	0	0	1	0	0	0
67	2	1	1	175	76	20	36.3	4	5	6	1	0	0	0	0	0	1		0	1	15	4	4	4	12	4	1	4	3			0	0	1	0	0	0	0	0	0	1	0	0	1	0	0	0	0	0
38	2	1	1	128	86	20	36.3	4	5	6	1	0	0	0	0	0	1		5	1	15	4	4	4	12	4	2	4	3			0	0	1	0	0	0	0	0	0	0	1	0	1	0	0	0	0	0
24	1	1	1	109	74	19	36.5	4	5	6	1	0	0	0	0	0	1	0	0	1	15	4	4	4	12	4	2	4	3	3	16	0	0	0	1	0	0	0	0	0	1	0	0	1	0	0	0	0	0
54	1	1	1	167	116	18	37.1	4	5	6	1	0	0	0	0	0	2		0	2	15	4	4	4	12	4	2	4	3			0	0	1	1	0	1	0	0	0	1	0	0	1	0	0	0	0	0
22	2	1	1	138	92	16	36.8	4	5	6	1	0	0	0	1	0	0		0	1	15	4	4	4	12	4	2	4	3			0	0	1	0	0	0	0	0	0	1	0	0	1	0	0	0	0	0
33	1	1	1	128	98		37	4	5	6	1	1	0	0	0	0	0		0	1	15	4	4			4	2	4				0	1	1	1	0	0	0	0	0	1	0	0	1	0	0	0	0	0
48	1	1	1	133	92		36.2	4	5	6	1	0	0	0	1	0	0		0	1	15	4	4			4	2	4				0	1	1	1	0	0	0	0	0	1	0	0	1	0	0	0	0	0
31	1	1	1	137	83		37	4	5	6	1	0	0	0	0	1	0		0	1	15	4	4			4	2	4				0	1	1	1	0	0	0	0	0	1	0	0	1	0	0	0	0	0
33	2	1	1	161	112		36.5	4	5	6	1	0	0		0	0	0		0		15	4	4			4	2	4				1	1	1	0	0	1	0	0	0	1	0	0	1	0	0	0	0	0
39	2	1	1	170	120		37	4		6	1	0	1	0	0	0	0		0	1			4			4	2	4				0	1	1	0	0	1	0	0	0	1	0	0	1	0	0	0	0	0
28	2	1	1	98	85	18	36.2	4	5	6	3	0	1	0	0	0	0		0	1	15	4	4	4	12	4	2	4	3			0	0	1	0	0	0	0	0	0	1	0	0	0	0	1	0	0	0
22	2	1	1	148	81	20	36	4	5	6	4	0	1	0	0	0	0		0	1	15	4	4	4	12	4	2	4	3			0	0	1	0	0	0	0	0	0	1	0	0	0	0	0	1	0	0
23	2	1	1	128	117	20	36.6	4	5	6	2	1	0	0	0	0	0	0	0	1	15	4	4	4	12	4	2	4	3	3	16	0	0	0	0	0	1	0	0	0	1	0	0	0	1	0	0	0	0
18	1	1	1	124	52	18	36.7	4	5	6	1	0	0	0	0	0	1		0	1	15	4	4	4	12	4	2	4	3			0	0	1	1	0	1	0	0	0	1	0	0	1	0	0	0	0	0
38	1	1	1	118	73		36	4	5	6	1	0	0	0	0	0	1		0	1	15	4	4			4	2	4				0	1	1	1	0	0	0	0	0	1	0	0	1	0	0	0	0	0
35	1	1	0					4	5	6	4	0	0	0		0	1		0	1	15	4				4	2					0	1	1	1	0		0	0	0	1	0	0	0	0	0	1	0	0
44	1	1	1	129	85		36	4	5	6	3	0	1		0	0	0		0	1	15	4	4			4	2	4				0	1	1	1	0	0	0	0	0	1	0	0	0	0	1	0	0	0
15	2	0	1	121	89		36.2	4	5	6	3	0	0	0	0	0	2		5	2	15	4	4			4	2	4				0	1	1	0	0	0	0	0	0	0	1	0	0	0	1	0	0	0
32	2	1	1	128	98		36	4	5	6	3	0	0	0	0	0	2	0	0	2	15	4	4			4	2	4		3		0	1	1	0	0	0	0	0	0	1	0	0	0	0	1	0	0	0
17	2	1	1	107	73			4	5	6	1	0	0	0	0	1	0		0	1	15	4	4			4	2	4				0	1	1	0	0	0	0	0	0	1	0	0	1	0	0	0	0	0
17	1	1	1	105	65			4	5	6	2	0	0	0	1	0	0		0	1	15	4	4			4	2	4				0	1	1	1	0	0	0	0	0	1	0	0	0	1	0	0	0	0
41	1	1	1	101	63		36.8	4	5	6	2	0	0	0	0	1	2		1	2	15	4	4			4	2	4				0	1	1	1	0	0	0	1	0	0	0	0	0	1	0	0	0	0
25	1	1	1	148	96	18	37.1	4	5	6	1	0	1	0	0	0	1	0	0	1	15	4	4	4	12	4	2	4	3	3	16	0	0	0	1	0	0	0	0	0	1	0	0	1	0	0	0	0	0
48	2	1	0					4	5	6	3	0	0	1	0	0	0		0	1	15	4				4	2					0	1	1	0	0		0	0	0	1	0	0	0	0	1	0	0	0
0.5	1	1	1		102	17	36.9	4	5	6	7	1	0	0	0	0	1		0	1	15	4		4		4	1		3			0	1	1	1	0	1	0	0	0	1	0	0	0	0	0	0	0	0
17	2	1	1	103	89	20	37.1	4	5	6	1	0	0	0	0	0	1	0	0	1	15	4	4	4	12	4	2	4	3	3	16	0	0	0	0	0	0	0	0	0	1	0	0	1	0	0	0	0	0
25	1	1	1	120	94	17	36.4	4	5	6	2	0	1	0	0	0	1		0	1	15	4	4	4	12	4	2	4	3			0	0	1	1	0	0	0	0	0	1	0	0	0	1	0	0	0	0
27	1	1	1	116	56	18	37	4	5	6	2	0	0	0	0	1	1		0	1	15	4	4	4	12	4	2	4	3			0	0	1	1	0	1	0	0	0	1	0	0	0	1	0	0	0	0
6	2	1	1				36.9	4	5	6	1	0	1	0	0	0	1		0	1	15	4				4	2					0	1	1	0	0	0	0	0	0	1	0	0	1	0	0	0	0	0
9	1	1	1		109		37.2	4	5	6	1	0	1	0	0	0	1		1	1	15	4				4	2					0	1	1	1	0	1	0	1	0	0	0	0	1	0	0	0	0	0
28	2	1	1	128	96		37.1	4	5	6	1	0	0	0	0	0	3	1	1	3	15	4	4			4	2	4		2		0	1	1	0	0	0	0	1	0	0	0	0	1	0	0	0	0	0
23	1	1	1	120	99		37.1	4	5	6	2	1	1	0	0	0	0	0	0	1	15	4	4			4	2	4		3		0	1	1	1	0	0	0	0	0	1	0	0	0	1	0	0	0	0
2	2	1	1				36.2	4	5	6	3	0	0	0	0	0	1		0	1	15	4				4	1					0	1	1	0	0	0	0	0	0	1	0	0	0	0	1	0	0	0
5	2	1	1				36.9	4	5	6	1	0	0	0	0	0	1		0	1	15	4				4						0	1	1	0	0	0	0	0	0	1	0	0	1	0	0	0	0	0
28	2	1	1	127	92		36.6	4	5	6	1	0	0	0	0	2	0		1	2	15	4	4			4	2	4				0	1	1	0	0	0	0	1	0	0	0	0	1	0	0	0	0	0
1.5	1	1	1		117		37.9	4	5	6	8		0	0	0	0	1	0	1	1	15	4				4	1			3		0	1	1	1	0	1	0	1	0	0	0	0	0	0	0	0	0	0
55	1	1	1	109	65		36.5	4	5	6	4	0	0	0	0	0	1	0	0	1	15	4	4			4	2	4		3		0	1	1	1	0	0	0	0	0	1	0	0	0	0	0	1	0	0
70	1	1	1	156	91			4	5	6	4	2	0	0	0	0	2	1	0	2	15	4	4			4	1	4		2		0	1	1	1	0	0	0	0	0	1	0	0	0	0	0	1	0	0
40	1	1	1	98	90			4	5	6	1	2	0	0	0	0	4	1	5	4	15	4	4			4	2	4		2		0	1	1	1	0	0	0	0	0	0	1	0	1	0	0	0	0	0
3	2	1	1	95	99			4	5	6	1	2	0	0	0	0	2	1	0	2	15	4	4			4	1	4		2		0	1	1	0	0	0	0	0	0	1	0	0	1	0	0	0	0	0
51	1	1	1	166	90			4	5	6	3	2	0	0	0	0	4	1	5	4	15	4	4			4	2	4		2		0	1	1	1	0	0	0	0	0	0	1	0	0	0	1	0	0	0
25	1	1	1	167	127	28	36	2	2	2	1	5	0	5	0	0	3	2	4	5	6	2	4	4	10	2	2	4	3	1	12	0	0	0	1	1	1	0	0	0	0	0	0	1	0	0	0	0	0
22	2	1	1	140	80	22	36	4	5	6	4	2	0	0	0	0	2	1	0	2	15	4	4	4	12	4	2	4	3	2	15	0	0	0	0	0	1	0	0	0	1	0	0	0	0	0	1	0	0
63	1	1	1	167	84			4	5	6	1	2	0	0	0	0	2	1	0	2	15	4	4			4	1	4		2		0	1	1	1	0	0	0	0	0	1	0	0	1	0	0	0	0	0
52	1	1	1	151	80	20	36	4	5	6	3	1	0	0	0	0	2	1	0	2	15	4	4	4	12	4	2	4	3	2	15	0	0	0	1	0	0	0	0	0	1	0	0	0	0	1	0	0	0
75	1	1	1	140	88			4	5	6	2	4	0	4	0	0	0	1	6	4	15	4	4			4	1	4		2		0	1	1	1	0	0	0	0	0	0	0	1	0	1	0	0	0	0
4	1	0	1	90	110	30	36.8	4	5	6	1	3	1	3	1		3	2	1	3	15	4	4	3	11	4	1	4	2	1	12	0	0	0	1	0	1	0	1	0	0	0	0	1	0	0	0	0	0
50	1	0	1	150	76	19	37.5	4	5	6	1	3		4	0	0	3	3	1	4	15	4	4	4	12	4	2	4	3	1	14	0	0	0	1	0	0	0	1	0	0	0	0	1	0	0	0	0	0
30	2	1	1	113	105		37.1	4	5	6	2	0	1	0	0	0	0	0	0	1	15	4	4			4	2	4		3		0	1	1	0	0	1	0	0	0	1	0	0	0	1	0	0	0	0
4.5	2	1	1				37.1	4	5	6	98	0	0	1	0	0	0		0	1	15	4				4	1					0	1	1	0	0	0	0	0	0	1	0	0	0	0	0	0	0	0
28	1	1	1	115	86	18		4	5	6	1	0	1	0	0	0	1	0	0	1	15	4	4	4	12	4	2	4	3	3	16	0	0	0	1	0	0	0	0	0	1	0	0	1	0	0	0	0	0
28	1	1	1	132	78	20	36.2	4	5	6	1	0	0	0	0	0	1		0	1	15	4	4	4	12	4	2	4	3			0	0	1	1	0	0	0	0	0	1	0	0	1	0	0	0	0	0
27	1	1	1	134	76	18	37	4	5	6	1	0	0	0	0	0	1		0	1	15	4	4	4	12	4	2	4	3			0	0	1	1	0	0	0	0	0	1	0	0	1	0	0	0	0	0
28	1	1	1	135	60	20	37	4	5	6	1	0	0	0	0	0	1	0	0	1	15	4	4	4	12	4	2	4	3	3	16	0	0	0	1	0	0	0	0	0	1	0	0	1	0	0	0	0	0
12	1	1	1				37	4	5	6	3	0	0	0	0	0	1		0	1	15	4				4	2					0	1	1	1	0	0	0	0	0	1	0	0	0	0	1	0	0	0
38	1	1	1	129	96		37.1	4	5	6	3	0	0	0	0	0	1		0	1	15	4	4			4	2	4				0	1	1	1	0	0	0	0	0	1	0	0	0	0	1	0	0	0
50	1	1	1	148	86	17	36.2	4	5	6	1	0	0	0	0	0	2		0	2	15	4	4	4	12	4	2	4	3			0	0	1	1	0	0	0	0	0	1	0	0	1	0	0	0	0	0
60	1	1	1	138	89	17	37.8	4	5	6	5	0	0	0	0	0	1		0	1	15	4	4	4	12	4	1	4	3			0	0	1	1	0	0	0	0	0	1	0	0	0	0	0	0	1	0
54	1	0	1	130	79	23	36.8	4	5	6	1	4	0	0	0	0	4	2	1	4	15	4	4	4	12	4	2	4	3	1	14	0	0	0	1	0	1	0	1	0	0	0	0	1	0	0	0	0	0
36	1	0	1	140	82	24	37.6	4	5	6	2	3	0	0	1	3	0	1	1	3	15	4	4	4	12	4	2	4	3	2	15	0	0	0	1	0	1	0	1	0	0	0	0	0	1	0	0	0	0
22	1	0	1	110	82	28	37.6	4	5	6	2	3	0	0	0	4	0	1	3	4	15	4	4	4	12	4	2	4	3	2	15	0	0	0	1	0	1	1	0	0	0	0	0	0	1	0	0	0	0
12	1	1	1		82	20	36	1	1	2	1	6	0	6	0	0	0	1	4	6	4	1		4		2	2		3	2		0	1	1	1	1	0	0	0	0	0	0	0	1	0	0	0	0	0
46	1	1	1	110	80	18	36	4	5	6	3	2	2	0	0	0	0	1	0	2	15	4	4	4	12	4	2	4	3	2	15	0	0	0	1	0	0	0	0	0	1	0	0	0	0	1	0	0	0
12	2	1	1		99	24	36	4	5	6	4	2	0	0	2	0	0	1	0	2	15	4		4		4	2		3	2		0	1	1	0	0	1	0	0	0	1	0	0	0	0	0	1	0	0
14	1	1	1		101	28	36	4	5	6	2	3	0	3	0	0	0	1	6	3	15	4		4		4	2		3	2		0	1	1	1	0	1	0	0	0	0	0	1	0	1	0	0	0	0
21	1	1	1	110	110	28	36	4	5	6	1	2	0	3	0	0	0	1	0	3	15	4	4	4	12	4	2	4	3	2	15	0	0	0	1	0	1	0	0	0	1	0	0	1	0	0	0	0	0
2	1	1	1		122	23	36	4	5	6	2	2	0	2	0	0	0	1	0	2	15	4		4		4	1		3	2		0	1	1	1	0	1	0	0	0	1	0	0	0	1	0	0	0	0
34	1	1	1	134	71	20	36	4	5	6	1	2	0	0	0	0	4	1	1	4	15	4	4	4	12	4	2	4	3	2	15	0	0	0	1	0	0	0	1	0	0	0	0	1	0	0	0	0	0
21	1	1	1	116	80			4	5	6	4	2	0	0	0	0	2	1	0	2	15	4	4			4	2	4		2		0	1	1	1	0	0	0	0	0	1	0	0	0	0	0	1	0	0
37	1	1	1	151	91	26	36	4	5	6	1	4	0	0	0	0	4	1	5	4	15	4	4	4	12	4	2	4	3	2	15	0	0	0	1	0	1	0	0	0	0	1	0	1	0	0	0	0	0
38	1	1	1	130	92	20	36	4	5	6	1	4	0	0	0	0	4	1	5	4	15	4	4	4	12	4	2	4	3	2	15	0	0	0	1	0	0	0	0	0	0	1	0	1	0	0	0	0	0
33	1	1	1	96	100	24	36	4	5	6	1	3	0	0	0	0	4	1	5	4	15	4	4	4	12	4	2	4	3	2	15	0	0	0	1	0	1	0	0	0	0	1	0	1	0	0	0	0	0
5	2	1	1		115	24	36	4	5	6	1	1	0	1	0	0	0	0	0	1	15	4		4		4			3	3		0	1	1	0	0	1	0	0	0	1	0	0	1	0	0	0	0	0
24	2	1	1	106	80	20	36	4	5	6	1	1	0	1	0	0	0	0	0	1	15	4	4	4	12	4	2	4	3	3	16	0	0	0	0	0	0	0	0	0	1	0	0	1	0	0	0	0	0
14	2	1	1	117	81	16	36.6	4	5	6	2	0	1	0	0	0	0	0	0	1	15	4	4	4	12	4	2	4	3	3	16	0	0	0	0	0	0	0	0	0	1	0	0	0	1	0	0	0	0
39	1	1	1	111	131	18	37.1	4	5	6	1	0	0	1	0	0	0		0	1	15	4	4	4	12	4	2	4	3			0	0	1	1	0	1	0	0	0	1	0	0	1	0	0	0	0	0
5	2	1	1				37.1	4	5	6	3	0	1	0	0	0	0		0	1	15	4				4						0	1	1	0	0	0	0	0	0	1	0	0	0	0	1	0	0	0
23	2	1	0					4	5	6	2	0	0	0	0	0	1	0	0	1	15	4				4	2			3		0	1	1	0	0		0	0	0	1	0	0	0	1	0	0	0	0
17	1	0	1		112		36.7	4	5	6	1	0	2	0	0	0	0		6	2	15	4				4	2					0	1	1	1	0	1	0	0	0	0	0	1	1	0	0	0	0	0
0.9	2	1	1		88	18	36.4	4	5	6	3	0	0	0	0	0	1		0	1	15	4		4		4	1		3			0	1	1	0	0	0	0	0	0	1	0	0	0	0	1	0	0	0
64	1	1	1	148	68		36.7	4	5	6	3	0	0	0	0	1	0		0	1	15	4	4			4	1	4				0	1	1	1	0	0	0	0	0	1	0	0	0	0	1	0	0	0
37	2	1	1	110	91		36.8	4	5	6	2	0	0	1	0	0	0	0	0	1	15	4	4			4	2	4		3		0	1	1	0	0	0	0	0	0	1	0	0	0	1	0	0	0	0
34	1	1	1	111	74		37	4	5	6	2	0	1	0	0	0	0		0	1	15	4	4			4	2	4				0	1	1	1	0	0	0	0	0	1	0	0	0	1	0	0	0	0
26	1	1	1	136	86		36.1	4	5	6	1	0	0	0	0		0		0		15	4	4			4	2	4				1	1	1	1	0	0	0	0	0	1	0	0	1	0	0	0	0	0
72	1	1	1		60		37.1	4	5	6	1	0	0	0	0	0	1		0	1	15	4				4	1					0	1	1	1	0	0	0	0	0	1	0	0	1	0	0	0	0	0
33	1	1	0					4	5	6	2	0	0	0	0	0	1		0	1	15	4				4	2					0	1	1	1	0		0	0	0	1	0	0	0	1	0	0	0	0
61	1	1	1	120	120		36.3	4	5	6	1	0	0	1	0	0	0		0	1	15	4	4			4	1	4				0	1	1	1	0	1	0	0	0	1	0	0	1	0	0	0	0	0
25	1	1	1	133	83	18	36.8	4	5	6	1	0	1	0	0	0	0		0	1	15	4	4	4	12	4	2	4	3			0	0	1	1	0	0	0	0	0	1	0	0	1	0	0	0	0	0
24	2	1	1	114	79		36.8	4	5	6	1	0	0	0	0	0			0		15	4	4			4	2	4				1	1	1	0	0	0	0	0	0	1	0	0	1	0	0	0	0	0
25	1	1	1	119	73		36.3	4	5	6	2	0	1	0	0	0	0		0	1	15	4	4			4	2	4				0	1	1	1	0	0	0	0	0	1	0	0	0	1	0	0	0	0
60	1	1	1	109	68		36.2	4	5	6	4	0	0	0	0	0	1		0	1	15	4	4			4	1	4				0	1	1	1	0	0	0	0	0	1	0	0	0	0	0	1	0	0
37	1	1	1	131	71		36.6	4	5	6	4	0	1	0	0	0	0		0	1	15	4	4			4	2	4				0	1	1	1	0	0	0	0	0	1	0	0	0	0	0	1	0	0
42	1	1	1	127	73		36.6	4	5	6	2	0	1	0	0	0	0		0	1	15	4	4			4	2	4				0	1	1	1	0	0	0	0	0	1	0	0	0	1	0	0	0	0
26	2	1	1	151	92	20	36	4	5	6	2	1	0	0	0	0	0		0	1	15	4	4	4	12	4	2	4	3			0	0	1	0	0	0	0	0	0	1	0	0	0	1	0	0	0	0
27	1	1	1	118	115		36.7	4	5	6	2	0	0	0	0	0	1		0	1	15	4	4			4	2	4				0	1	1	1	0	1	0	0	0	1	0	0	0	1	0	0	0	0
51	1	1	1	102	94		37	4	5	6	2	0	0	0	0	3	0		6	3	15	4	4			4	2	4				0	1	1	1	0	0	0	0	0	0	0	1	0	1	0	0	0	0
	1	1	1	130	68		36.5	4	5	6	1	0	1	0	0	1	0		0	1	15	4	4			4		4				0	1	1	1	0	0	0	0	0	1	0	0	1	0	0	0	0	0
26	1	1	1	123	72	18	37.2	4	5	6	1	0	0	0	0	0	1		0	1	15	4	4	4	12	4	2	4	3			0	0	1	1	0	0	0	0	0	1	0	0	1	0	0	0	0	0
27	1	1	1	121	75	17	36.7	4	5	6	1	0	1	0	0	0	0		0	1	15	4	4	4	12	4	2	4	3			0	0	1	1	0	0	0	0	0	1	0	0	1	0	0	0	0	0
56	1	1	1	127	95	17	36.8	4	5	6	1	0	0	0	0	1	1		0	1	15	4	4	4	12	4	1	4	3			0	0	1	1	0	0	0	0	0	1	0	0	1	0	0	0	0	0
27	1	1	1	134	86	18	37.2	4	5	6	1	0	0	0	0	0	1		0	1	15	4	4	4	12	4	2	4	3			0	0	1	1	0	0	0	0	0	1	0	0	1	0	0	0	0	0
31	1	1	1	118	65	24	37	4	5	6	1	0	1	0	0	0	0	0	0	1	15	4	4	4	12	4	2	4	3	3	16	0	0	0	1	0	1	0	0	0	1	0	0	1	0	0	0	0	0
20	2	0	1	115	90	18	36	4	5	6	1	0	0	0	0	0	1	0	0	1	15	4	4	4	12	4	2	4	3	3	16	0	0	0	0	0	0	0	0	0	1	0	0	1	0	0	0	0	0
	1	1	1	138	88			4	5	6	1	0	1	0	0	0	1		0	1	15	4	4			4		4				0	1	1	1	0	0	0	0	0	1	0	0	1	0	0	0	0	0
8	2	1	1				37.1	4	5	6	1	0	0	0	0	0	1		0	1	15	4				4	2					0	1	1	0	0	0	0	0	0	1	0	0	1	0	0	0	0	0
16	1	1	1	147	97	24	36	4	5	6	1	0	0	0	0	0	1		0	1	15	4	4	4	12	4	2	4	3			0	0	1	1	0	1	0	0	0	1	0	0	1	0	0	0	0	0
16	1	1	1	109	72	24	36	4	5	6	1	0	1	0	0	0	1	0	0	1	15	4	4	4	12	4	2	4	3	3	16	0	0	0	1	0	1	0	0	0	1	0	0	1	0	0	0	0	0
18	1	1	1				37.4	4	5	6	1	0	0	0	0	0	1		0	1	15	4				4	2					0	1	1	1	0	0	0	0	0	1	0	0	1	0	0	0	0	0
34	2	1	1	126	82	19	37.1	4	5	6	1	0	0	1	0	0	1		0	1	15	4	4	4	12	4	2	4	3			0	0	1	0	0	0	0	0	0	1	0	0	1	0	0	0	0	0
32	1	1	1	130	56	18	37	4	5	6	5	0	0	0	0	0	1		0	1	15	4	4	4	12	4	2	4	3			0	0	1	1	0	1	0	0	0	1	0	0	0	0	0	0	1	0
27	1	1	1	113	61	24	36	4	5	6	3	0	0	0	1	0	0		0	1	15	4	4	4	12	4	2	4	3			0	0	1	1	0	1	0	0	0	1	0	0	0	0	1	0	0	0
18	1	1	1	152	86	18	36.1	4	5	6	2	0	1	0	0	0	0		0	1	15	4	4	4	12	4	2	4	3			0	0	1	1	0	0	0	0	0	1	0	0	0	1	0	0	0	0
17	1	1	1	129	81	22	37	4	5	6	3	0		0	0	0	1		0	1	15	4	4	4	12	4	2	4	3			0	0	1	1	0	1	0	0	0	1	0	0	0	0	1	0	0	0
34	1	1	1	150	95		36.8	4	5	6	2	0	1	0	0	0	0	0	0	1	15	4	4			4	2	4		3		0	1	1	1	0	0	0	0	0	1	0	0	0	1	0	0	0	0
23	2	1	1	125	78	19	37.9	4	5	6	1	0	0	0	0	0	1		0	1	15	4	4	4	12	4	2	4	3			0	0	1	0	0	0	0	0	0	1	0	0	1	0	0	0	0	0
17	2	1	1	140	111		37.1	4	5	6	2	0	0	0	0		1		0	1	15	4	4			4	2	4				0	1	1	0	0	1	0	0	0	1	0	0	0	1	0	0	0	0
45	1	1	1	133	95	18	36.8	4	5	6	1	0	0	0	0				0		15	4	4	4	12	4	2	4	3			1	0	1	1	0	0	0	0	0	1	0	0	1	0	0	0	0	0
50	1	1	1	137	88	18	37	4	5	6	1	0	0	0	0	0	1		0	1	15	4	4	4	12	4	2	4	3			0	0	1	1	0	0	0	0	0	1	0	0	1	0	0	0	0	0
33	2	1	1	121	90	22	36	4	5	6	1	0	0	0	0	0	1		0	1	15	4	4	4	12	4	2	4	3			0	0	1	0	0	1	0	0	0	1	0	0	1	0	0	0	0	0
46	1	0	1	130	69	20	36.6	4	5	6	1	4	2	4	0	0	5	3	1	5	15	4	4	4	12	4	2	4	3	1	14	0	0	0	1	0	0	0	1	0	0	0	0	1	0	0	0	0	0
7	1	0	1	85	110	27	37.3	4	5	6	4	3	0	0	0	0	4	1	1	4	15	4	3	4	11	4	2	3	3	2	14	0	0	0	1	0	1	0	1	0	0	0	0	0	0	0	1	0	0
23	1	0	1	120	109	20	38.2	2	4	3	1	3	1	1	3	0	1	1	1	3	9	3	4	4	11	2	2	4	3	2	13	0	0	0	1	0	1	0	1	0	0	0	0	1	0	0	0	0	0
34	1	1	0					4	5	6	1	0	0	0	0	0	1	0	0	1	15	4				4	2			3		0	1	1	1	0		0	0	0	1	0	0	1	0	0	0	0	0
31	1	1	1	116	93	18	37.5	4	5	6	1	0	1	1	0	0	0		0	1	15	4	4	4	12	4	2	4	3			0	0	1	1	0	0	0	0	0	1	0	0	1	0	0	0	0	0
60	1	1	1	167	100	20	36	4	5	6	3	1	0	0	0	0	1	0	0	1	15	4	4	4	12	4	1	4	3	3	15	0	0	0	1	0	0	0	0	0	1	0	0	0	0	1	0	0	0
33	1	1	1	147	80			4	5	6	1	1	0	1	1	0	0	0	0	1	15	4	4			4	2	4		3		0	1	1	1	0	0	0	0	0	1	0	0	1	0	0	0	0	0
34	1	1	1	134	100			4	5	6	4	3	0	0	4	0	0	1	6	4	15	4	4			4	2	4		2		0	1	1	1	0	0	0	0	0	0	0	1	0	0	0	1	0	0
34	1	1	1	138	80			4	5	6	1	2	0	2	0	0	0	1	5	2	15	4	4			4	2	4		2		0	1	1	1	0	0	0	0	0	0	1	0	1	0	0	0	0	0
29	2	1	1	103	70	18	36	4	5	6	4	1	2	0	0	0	0	1	0	2	15	4	4	4	12	4	2	4	3	2	15	0	0	0	0	0	0	0	0	0	1	0	0	0	0	0	1	0	0
31	1	1	1	102	119			4	5	6	4	0	0	0	0	0	3	1	6	3	15	4	4			4	2	4		2		0	1	1	1	0	1	0	0	0	0	0	1	0	0	0	1	0	0
28	1	1	1					4	5	6	1	0	1	0	1	0	1	0	0	1	15	4				4	2			3		0	1	1	1	0	0	0	0	0	1	0	0	1	0	0	0	0	0
14	2	1	1	142	101	20	36.8	4	5	6	1	0	0	0	0	0	1		0	1	15	4	4	4	12	4	2	4	3			0	0	1	0	0	1	0	0	0	1	0	0	1	0	0	0	0	0
31	1	1	1	148	96	18	36.5	4	5	6	1	0	0	0	1	0	1		0	1	15	4	4	4	12	4	2	4	3			0	0	1	1	0	0	0	0	0	1	0	0	1	0	0	0	0	0
32	2	1	1	142	120		36.2	4	5	6	5	0	0	0	0	0	1		0	1	15	4	4			4	2	4				0	1	1	0	0	1	0	0	0	1	0	0	0	0	0	0	1	0
23	1	1	1	146	117			4	5	6	4	0	1	0	0	0	0		0	1	15	4	4			4	2	4				0	1	1	1	0	1	0	0	0	1	0	0	0	0	0	1	0	0
52	2	1	1	175	90	19	37.2	4	5	6	2	0	0	0	0	0	1		0	1	15	4	4	4	12	4	2	4	3			0	0	1	0	0	0	0	0	0	1	0	0	0	1	0	0	0	0
24	1	1	1	121	89			4	5	6	2	0	1	0	0	0	0		0	1	15	4	4			4	2	4				0	1	1	1	0	0	0	0	0	1	0	0	0	1	0	0	0	0
16	2	1	1	129	94	18	36.9	4	5	6	1	0	0	0	0	0	1		0	1	15	4	4	4	12	4	2	4	3			0	0	1	0	0	0	0	0	0	1	0	0	1	0	0	0	0	0
26	1	1	1	137	62	18	37	4	5	6	4	0	0	2	0	0	0		0	2	15	4	4	4	12	4	2	4	3			0	0	1	1	0	0	0	0	0	1	0	0	0	0	0	1	0	0
11	1	1	1		105	16	36.9	4	5	6	2	0	0	0	0	0	1		0	1	15	4		4		4	2		3			0	1	1	1	0	1	0	0	0	1	0	0	0	1	0	0	0	0
10	1	1	1		109	18	36.5	4	5	6	4	0	0	0	0	0	1		0	1	15	4		4		4	2		3			0	1	1	1	0	1	0	0	0	1	0	0	0	0	0	1	0	0
38	1	1	1	115	88		36.5	4	5	6	2	0	0	0	1	0	0		0	1	15	4	4			4	2	4				0	1	1	1	0	0	0	0	0	1	0	0	0	1	0	0	0	0
24	1	1	1	123	76		36.4	4	5	6	1	0	0	0	1	0	0		0	1	15	4	4			4	2	4				0	1	1	1	0	0	0	0	0	1	0	0	1	0	0	0	0	0
4	2	1	1		68			4	5	6	5	0	1	0	0	0	0		0	1	15	4				4	1					0	1	1	0	0	0	0	0	0	1	0	0	0	0	0	0	1	0
24	1	1	1	138	73		36.2	4	5	6	3	0	0	0	0	0	1		0	1	15	4	4			4	2	4				0	1	1	1	0	0	0	0	0	1	0	0	0	0	1	0	0	0
37	2	1	1	109	73		36.4	4	5	6	2	0	0	0	0	0	1		0	1	15	4	4			4	2	4				0	1	1	0	0	0	0	0	0	1	0	0	0	1	0	0	0	0
35	2	1	1	120	98		37	4	5	6	3	0	0	0	1	0	0		0	1	15	4	4			4	2	4				0	1	1	0	0	0	0	0	0	1	0	0	0	0	1	0	0	0
46	2	1	1	115	76		36.8	4	5	6	2	0	0	0	0	0	1		0	1	15	4	4			4	2	4				0	1	1	0	0	0	0	0	0	1	0	0	0	1	0	0	0	0
13	2	1	1	122			36.3	4	5	6	1	0	0	0	0	0	1	0	0	1	15	4	4			4	2	4		3		0	1	1	0	0	0	0	0	0	1	0	0	1	0	0	0	0	0
47	1	1	1	148	77		36.5	4	5	6	1	0	0	0	1	0	0		0	1	15	4	4			4	2	4				0	1	1	1	0	0	0	0	0	1	0	0	1	0	0	0	0	0
17	1	1	1	121	68		37.1	4	5	6	2	0	0	0	0	1	0		0	1	15	4	4			4	2	4				0	1	1	1	0	0	0	0	0	1	0	0	0	1	0	0	0	0
31	2	1	1	145	100	18	36	4	5	6	3	0	0	0	0	0	1		0	1	15	4	4	4	12	4	2	4	3			0	0	1	0	0	0	0	0	0	1	0	0	0	0	1	0	0	0
30	1	1	1	127	65		36.7	4	5		1	0	0	0	0	0	1		0	1			4			4	2	4				0	1	1	1	0	0	0	0	0	1	0	0	1	0	0	0	0	0
8	1	1	1		92	26	36.4	4	5	6	4	0	1	0	0	0	0		0	1	15	4		4		4	2		3			0	1	1	1	0	1	0	0	0	1	0	0	0	0	0	1	0	0
28	1	1	1	116	96	20	36.6	4	5	6	5	0	0	0	0	0	0		0		15	4	4	4	12	4	2	4	3			1	0	1	1	0	0	0	0	0	1	0	0	0	0	0	0	1	0
22	1	1	1	118	91	22	37.5	4	5	6	1	0	0	0	0	1	1		0	1	15	4	4	4	12	4	2	4	3			0	0	1	1	0	1	0	0	0	1	0	0	1	0	0	0	0	0
20	1	1	1	110	83	22	36.1	4	5	6	1	0	1	0	0	0	1		0	1	15	4	4	4	12	4	2	4	3			0	0	1	1	0	1	0	0	0	1	0	0	1	0	0	0	0	0
48	1	1	0					4	5	6	4	0	0	3	0	0	0	1	6	3	15	4				4	2			2		0	1	1	1	0		0	0	0	0	0	1	0	0	0	1	0	0
69	2	1	1	96	107	22	36	4	4	5	1	4	0	0	0	0	4	1	3	4	13	4	4	4	12	4	1	4	3	2	14	0	0	0	0	0	1	1	0	0	0	0	0	1	0	0	0	0	0
33	1	1	1	120	80	20	36	4	5	6	1	2	0	0	0	0	4	1	1	4	15	4	4	4	12	4	2	4	3	2	15	0	0	0	1	0	0	0	1	0	0	0	0	1	0	0	0	0	0
24	1	1	1	144	88	20	36	4	5	6	1	2	0	0	0	0	4	1	1	4	15	4	4	4	12	4	2	4	3	2	15	0	0	0	1	0	0	0	1	0	0	0	0	1	0	0	0	0	0
30	1	1	1	147	96	20	36	4	5	6	1	3	0	0	0	0	4	1	1	4	15	4	4	4	12	4	2	4	3	2	15	0	0	0	1	0	0	0	1	0	0	0	0	1	0	0	0	0	0
6	1	1	1		99	22	36	4	5	6	3	1	0	0	0	0	3	1	1	3	15	4		4		4	2		3	2		0	1	1	1	0	1	0	1	0	0	0	0	0	0	1	0	0	0
52	1	1	1	147	91	18	36	4	5	6	1	1	0	0	0	0	4	1	1	4	15	4	4	4	12	4	2	4	3	2	15	0	0	0	1	0	0	0	1	0	0	0	0	1	0	0	0	0	0
29	1	1	1	136	70	20	36	4	5	6	1	2	0	2	0	0	0	1	0	2	15	4	4	4	12	4	2	4	3	2	15	0	0	0	1	0	0	0	0	0	1	0	0	1	0	0	0	0	0
55	1	1	1	155	100	24	36	4	5	6	1	1	1	0	0	0	0	0	0	1	15	4	4	4	12	4	2	4	3	3	16	0	0	0	1	0	1	0	0	0	1	0	0	1	0	0	0	0	0
43	1	1	1	160	88			4	5	6	1	1	0	0	0	0	1	0	0	1	15	4	4			4	2	4		3		0	1	1	1	0	0	0	0	0	1	0	0	1	0	0	0	0	0
56	1	1	1	130	86			4	5	6	4	2	0	0	0	3	0	1	0	3	15	4	4			4	1	4		2		0	1	1	1	0	0	0	0	0	1	0	0	0	0	0	1	0	0
40	1	1	1	90	80	20	36	4	5	6	1	1	1	0	0	0	0	0	0	1	15	4	4	4	12	4	2	4	3	3	16	0	0	0	1	0	0	0	0	0	1	0	0	1	0	0	0	0	0
31	1	1	1	110	80	20	36	4	5	6	4	2	0	0	0	0	3	1	0	3	15	4	4	4	12	4	2	4	3	2	15	0	0	0	1	0	0	0	0	0	1	0	0	0	0	0	1	0	0
56	1	1	1	144	90			4	5	6	2	3	0	0	0	0	4	1	5	4	15	4	4			4	1	4		2		0	1	1	1	0	0	0	0	0	0	1	0	0	1	0	0	0	0
38	2	1	1	106	76	20	36	4	5	6	1	2	0	0	0	0	2	1	0	2	15	4	4	4	12	4	2	4	3	2	15	0	0	0	0	0	0	0	0	0	1	0	0	1	0	0	0	0	0
56	1	1	1	130	80	22	36	4	5	6	4	2	0	2	0	0	0	1	0	2	15	4	4	4	12	4	1	4	3	2	14	0	0	0	1	0	1	0	0	0	1	0	0	0	0	0	1	0	0
77	2	1	1	147	71	24	36	4	5	6	1	2	0	0	0	0	4	1	1	4	15	4	4	4	12	4	1	4	3	2	14	0	0	0	0	0	1	0	1	0	0	0	0	1	0	0	0	0	0
41	1	1	1	130	70	20	36	4	5	6	1	2	0	0	0	0	4	1	3	4	15	4	4	4	12	4	2	4	3	2	15	0	0	0	1	0	0	1	0	0	0	0	0	1	0	0	0	0	0
																																1	1	1			0
22	1	1	1	141	90	20	36	4	5	6	1	2	0	0	0	0	4	1	1	4	15	4	4	4	12	4	2	4	3	2	15	0	0	0	1	0	0	0	1	0	0	0	0	1	0	0	0	0	0
24	1	0	1	80		14	38.3	1	1	4	1	5	2	5	4	0	4	5	4	5	6	2	3	4	9	2	2	3	3	1	11	0	0	0	1	1	1	0	0	0	0	0	0	1	0	0	0	0	0
34	1	0	1	120	76	23	37.6	4	5	6	1	3	2	2	2	0	4	2	6	4	15	4	4	4	12	4	2	4	3	1	14	0	0	0	1	0	1	0	0	0	0	0	1	1	0	0	0	0	0
60	2	0	1	140	61	23	36.8	4	5	6	1	2	1	2	2	0	0	0	0	2	15	4	4	4	12	4	1	4	3	3	15	0	0	0	0	0	1	0	0	0	1	0	0	1	0	0	0	0	0
25	2	0	1	130	75	22	36.9	4	5	6	2	2	1	2	2	0	0	0	0	2	15	4	4	4	12	4	2	4	3	3	16	0	0	0	0	0	1	0	0	0	1	0	0	0	1	0	0	0	0
24	1	1	1	152	98	20	36.7	4	5	6	2	0	1	1	0	0	0	0	0	1	15	4	4	4	12	4	2	4	3	3	16	0	0	0	1	0	0	0	0	0	1	0	0	0	1	0	0	0	0
39	1	1	1	139	90	18	36.6	4	5	6	1	0	2	0	0	0	0		1	2	15	4	4	4	12	4	2	4	3			0	0	1	1	0	0	0	1	0	0	0	0	1	0	0	0	0	0
8	1	1	1		92	20	36.1	4	5	6	1	0	1	1	0	1	1		0	1	15	4		4		4	2		3			0	1	1	1	0	0	0	0	0	1	0	0	1	0	0	0	0	0
40	1	1	1	123	75	18	36.1	4	5	6	1	0	1	1	0	0	1		0	1	15	4	4	4	12	4	2	4	3			0	0	1	1	0	0	0	0	0	1	0	0	1	0	0	0	0	0
12	1	1	1				37.2	4	5	6	5	0	0	0	0	0	1		0	1	15	4				4	2					0	1	1	1	0	0	0	0	0	1	0	0	0	0	0	0	1	0
26	1	1	1	138	86			4	5	6	1	2	0	0	0	0	4	1	0	4	15	4	4			4	2	4		2		0	1	1	1	0	0	0	0	0	1	0	0	1	0	0	0	0	0
38	2	1	1	100	80			4	5	6	4	2	0	0	0	0	2	1	0	2	15	4	4			4	2	4		2		0	1	1	0	0	0	0	0	0	1	0	0	0	0	0	1	0	0
20	1	1	1	110	80	24	36	4	5	6	3	1	0	1	0	0	0	0	0	1	15	4	4	4	12	4	2	4	3	3	16	0	0	0	1	0	1	0	0	0	1	0	0	0	0	1	0	0	0
17		1	1	128	80			4	5	6	4	2	0	0	0	0	3	1	0	3	15	4	4			4	2	4		2		0	1	1		0	0	0	0	0	1	0	0	0	0	0	1	0	0
37	1	1	1	157	99			4	5	6	4	2	0	0	0	0	2	2	0	2	15	4	4			4	2	4		1		0	1	1	1	0	0	0	0	0	1	0	0	0	0	0	1	0	0
36	1	1	1	138	80			4	5	6	3	2	2	0	0	0	0	1	0	2	15	4	4			4	2	4		2		0	1	1	1	0	0	0	0	0	1	0	0	0	0	1	0	0	0
32	1	1	1	110	80	20	37	4	5	6	8	1	0	0	0	0	2	2	0	2	15	4	4	4	12	4	2	4	3	1	14	0	0	0	1	0	0	0	0	0	1	0	0	0	0	0	0	0	0
23	2	1	1	134	80			4	5	6	1	2	0	0	0	0	4	1	5	4	15	4	4			4	2	4		2		0	1	1	0	0	0	0	0	0	0	1	0	1	0	0	0	0	0
24	1	1	1	130	80			4	5	6	2	1	0	0	0	0	3	1	0	3	15	4	4			4	2	4		2		0	1	1	1	0	0	0	0	0	1	0	0	0	1	0	0	0	0
22	1	1	1	91	100	20	36	4	5	6	4	3	0	0	0	0	3	2	6	3	15	4	4	4	12	4	2	4	3	1	14	0	0	0	1	0	0	0	0	0	0	0	1	0	0	0	1	0	0
21	1	1	1	110	80			4	5	6	2	1	0	2	0	0	2	2	0	2	15	4	4			4	2	4		1		0	1	1	1	0	0	0	0	0	1	0	0	0	1	0	0	0	0
35	1	1	1	130	80	20	36	4	5	6	1	2	0	0	0	0	4	1	1	4	15	4	4	4	12	4	2	4	3	2	15	0	0	0	1	0	0	0	1	0	0	0	0	1	0	0	0	0	0
50	1	1	1	140	80			4	5	6	1	4	0	0	0	0	4	1	1	4	15	4	4			4	2	4		2		0	1	1	1	0	0	0	1	0	0	0	0	1	0	0	0	0	0
10	1	1	1		130	23	36	4	5	6	1	2	0	0	0	0	4	1	1	4	15	4		4		4	2		3	2		0	1	1	1	0	1	0	1	0	0	0	0	1	0	0	0	0	0
4	2	1	1		133			4	5	6	1	2	0	0	0	0	4	1	1	4	15	4				4	1			2		0	1	1	0	0	1	0	1	0	0	0	0	1	0	0	0	0	0
40	1	1	1	130	80	20	36	4	5	6	1	2	0	0	0	0	3	1	1	3	15	4	4	4	12	4	2	4	3	2	15	0	0	0	1	0	0	0	1	0	0	0	0	1	0	0	0	0	0
43	2	1	1	131	86			4	5	6	4	2	2	0	0	0	0	1	0	2	15	4	4			4	2	4		2		0	1	1	0	0	0	0	0	0	1	0	0	0	0	0	1	0	0
48	2	1	1	91	68			4	5	6	5	1	0	0	0	0	1	0	0	1	15	4	4			4	2	4		3		0	1	1	0	0	0	0	0	0	1	0	0	0	0	0	0	1	0
27	2	1	1	130	80	20	36	4	5	6	2	2	0	0	0	0	4	1	5	4	15	4	4	4	12	4	2	4	3	2	15	0	0	0	0	0	0	0	0	0	0	1	0	0	1	0	0	0	0
70	2	1	1	130	86			4	5	6	2	2	0	0	0	0	3	1	0	3	15	4	4			4	1	4		2		0	1	1	0	0	0	0	0	0	1	0	0	0	1	0	0	0	0
28	2	1	1	147	80			4	5	6	2	2	3	0	0	0	0	2	6	3	15	4	4			4	2	4		1		0	1	1	0	0	0	0	0	0	0	0	1	0	1	0	0	0	0
57	2	1	1	167	99	28	36	4	5	6	2	1	0	0	0	0	3	1	1	3	15	4	4	4	12	4	1	4	3	2	14	0	0	0	0	0	1	0	1	0	0	0	0	0	1	0	0	0	0
60	2	1	1	160	99	23	36	4	5	6	3	2	0	0	0	0	4	1	1	4	15	4	4	4	12	4	1	4	3	2	14	0	0	0	0	0	1	0	1	0	0	0	0	0	0	1	0	0	0
27	1	0	1	110	59	21	36.3	1	1	4	1	5	3	4	0	0	3	4	6	5	6	2	4	4	10	2	2	4	3	1	12	0	0	0	1	0	1	0	0	0	0	0	1	1	0	0	0	0	0
42	1	0	1	160	78	23	36.8	4	5	6	1	4	2	4	4	0	1	2	6	4	15	4	4	4	12	4	2	4	3	1	14	0	0	0	1	0	1	0	0	0	0	0	1	1	0	0	0	0	0
46	2	0	1	150	76	22	37.6	4	5	6	1	3	1	1	3	0	3	2	6	3	15	4	4	4	12	4	2	4	3	1	14	0	0	0	0	0	1	0	0	0	0	0	1	1	0	0	0	0	0
64	2	0	1	160	74	21	37.3	4	5	6	1	3	0	0	0	3	2	1	6	3	15	4	4	4	12	4	1	4	3	2	14	0	0	0	0	0	1	0	0	0	0	0	1	1	0	0	0	0	0
28	1	1	1	152	77	17	36.5	4	5	6	1	0	1	0	0	0	0		0	1	15	4	4	4	12	4	2	4	3			0	0	1	1	0	0	0	0	0	1	0	0	1	0	0	0	0	0
22	1	1	1	125	72	18	36.2	4	5	6	4	0	0	0	0		1		0	1	15	4	4	4	12	4	2	4	3			0	0	1	1	0	0	0	0	0	1	0	0	0	0	0	1	0	0
23	1	0	1	131	88	20	37.1	4	5	6	2	0	0	1	1	0	0		0	1	15	4	4	4	12	4	2	4	3			0	0	1	1	0	0	0	0	0	1	0	0	0	1	0	0	0	0
37	2	1	1	105	87	20	36.8	4	5	6	1	0	0	0	0	0	1		0	1	15	4	4	4	12	4	2	4	3			0	0	1	0	0	0	0	0	0	1	0	0	1	0	0	0	0	0
27	2	1	1	110	98	20	36.6	4	5		1	0	0	0	0	1	1		0	1			4	4		4	2	4	3			0	1	1	0	0	0	0	0	0	1	0	0	1	0	0	0	0	0
19	1	1	1	140	94			4	5	6	2	0	0	0	0	0	1		5	1	15	4	4			4	2	4				0	1	1	1	0	0	0	0	0	0	1	0	0	1	0	0	0	0
35	1	1	1	145	89	18	36.6	4	5	6	2	0	0	1	0	0	0	0	0	1	15	4	4	4	12	4	2	4	3	3	16	0	0	0	1	0	0	0	0	0	1	0	0	0	1	0	0	0	0
25	1	1	1	133	75	18	36.3	4	5	6	1	0	1	1	0	0	0		0	1	15	4	4	4	12	4	2	4	3			0	0	1	1	0	0	0	0	0	1	0	0	1	0	0	0	0	0
32	1	1	1	139	94	18	37.1	4	5	6	3	0	0	0	0	0	1		0	1	15	4	4	4	12	4	2	4	3			0	0	1	1	0	0	0	0	0	1	0	0	0	0	1	0	0	0
37	1	1	1	106	87	17		4	5	6	2	0	1	0	0	0	0		0	1	15	4	4	4	12	4	2	4	3			0	0	1	1	0	0	0	0	0	1	0	0	0	1	0	0	0	0
61	1	1	1	172	111	24	37	4	5	6	1	0	0	0	0	0	1		0	1	15	4	4	4	12	4	1	4	3			0	0	1	1	0	1	0	0	0	1	0	0	1	0	0	0	0	0
6	1	1	1			24	37.1	4	5	6	3	0	0	0	0	0	1		0	1	15	4		4		4	2		3			0	1	1	1	0	1	0	0	0	1	0	0	0	0	1	0	0	0
20	2	1	1	122	98	18	36	4	5	6	1	0	1	1	0	0	0		0	1	15	4	4	4	12	4	2	4	3			0	0	1	0	0	0	0	0	0	1	0	0	1	0	0	0	0	0
48	1	1	1	110	75	19	37	4	5	6	2	0	0	0	0	0	1	0	0	1	15	4	4	4	12	4	2	4	3	3	16	0	0	0	1	0	0	0	0	0	1	0	0	0	1	0	0	0	0
6	1	1	1	117	64	18	36.7	4	5	6	4	0	0	0	0	0	1		0	1	15	4	4	4	12	4	2	4	3			0	0	1	1	0	0	0	0	0	1	0	0	0	0	0	1	0	0
29	1	1	1	145	81	18	36.4	4	5	6	1	0	0	0	0	0	1		0	1	15	4	4	4	12	4	2	4	3			0	0	1	1	0	0	0	0	0	1	0	0	1	0	0	0	0	0
24	1	1	1	119	90	24		4	5	6	1	0	0	0	0	0			0		15	4	4	4	12	4	2	4	3			1	0	1	1	0	1	0	0	0	1	0	0	1	0	0	0	0	0
11	1	1	1			24	37	4	5	6	3	0	0	0	0		1		0	1	15	4		4		4	2		3			0	1	1	1	0	1	0	0	0	1	0	0	0	0	1	0	0	0
7	2	1	1		116	20	36	4	5	6	1	0	1	0	0	0	1		0	1	15	4		4		4	2		3			0	1	1	0	0	1	0	0	0	1	0	0	1	0	0	0	0	0
22	1	1	1	137	69		36.5	4	5	6	1	0	1	0	0	0			0	1	15	4	4			4	2	4				0	1	1	1	0	0	0	0	0	1	0	0	1	0	0	0	0	0
36	1	1	1	98	102	19	36.2	4	5	6	1	0	2	0	0	0	0		0	2	15	4	4	4	12	4	2	4	3			0	0	1	1	0	1	0	0	0	1	0	0	1	0	0	0	0	0
12	1	1	1	128	65	18	36.1	4	5	6	5	0	0	0	0	0	1		0	1	15	4	4	4	12	4	2	4	3			0	0	1	1	0	0	0	0	0	1	0	0	0	0	0	0	1	0
18	1	1	1	124	94	18	36.4	4	5	6	2	0	1	0	1	1	1		0	1	15	4	4	4	12	4	2	4	3			0	0	1	1	0	0	0	0	0	1	0	0	0	1	0	0	0	0
46	1	1	1	119	90	20	36.5	4	5	6	3	0	1	0	0	0	0	0	0	1	15	4	4	4	12	4	2	4	3	3	16	0	0	0	1	0	0	0	0	0	1	0	0	0	0	1	0	0	0
35	1	1	1	137	109	18	36.6	4	5	6	2	0	1	1	0	0	0		0	1	15	4	4	4	12	4	2	4	3			0	0	1	1	0	1	0	0	0	1	0	0	0	1	0	0	0	0
34	2	1	1	146	113	20	36.2	4	5	6	1	0	1	0	0	0	3	1	6	3	15	4	4	4	12	4	2	4	3	2	15	0	0	0	0	0	1	0	0	0	0	0	1	1	0	0	0	0	0
16	2	1	1	118	79	20	36.6	4	5	6	5	0	0	0	0	0			0		15	4	4	4	12	4	2	4	3			1	0	1	0	0	0	0	0	0	1	0	0	0	0	0	0	1	0
1.7	1	1	1		128	28	36.1	4	5	6	4	0	0	0	0	0	1		0	1	15	4		4		4	1		3			0	1	1	1	0	1	0	0	0	1	0	0	0	0	0	1	0	0
23	2	1	1	108	86	20	36	4	5	6	1	0	0	0	0	0	1		0	1	15	4	4	4	12	4	2	4	3			0	0	1	0	0	0	0	0	0	1	0	0	1	0	0	0	0	0
45	1	1	1	126	88		36.2	4	5	6	1	0	0	0	1	0	0		0	1	15	4	4			4	2	4				0	1	1	1	0	0	0	0	0	1	0	0	1	0	0	0	0	0
13	1	1	1		98		36.8	4	5	6	3	0	0	0	0	0	1		0	1	15	4				4	2					0	1	1	1	0	0	0	0	0	1	0	0	0	0	1	0	0	0
39	1	1	1	126	98		37.6	4	5	6	1	0	0	0	0	0	1		0	1	15	4	4			4	2	4				0	1	1	1	0	0	0	0	0	1	0	0	1	0	0	0	0	0
0.5	2	1	1				36.4	4	5	6	3	1	0	0	0	0	0	0	0	1	15	4				4	1			3		0	1	1	0	0	0	0	0	0	1	0	0	0	0	1	0	0	0
62	1	1	1	194			36.4	4	5	6	4	0	0	0	0	0	1		0	1	15	4	4			4	1	4				0	1	1	1	0	0	0	0	0	1	0	0	0	0	0	1	0	0
62	1	1	1	105	88		36.3	4	5	6	3	0	0	0	0	0	1		0	1	15	4	4			4	1	4				0	1	1	1	0	0	0	0	0	1	0	0	0	0	1	0	0	0
49	1	1	1	96	68			4	5	6	1	1	1	0	0	0	0	0	0	1	15	4	4			4	2	4		3		0	1	1	1	0	0	0	0	0	1	0	0	1	0	0	0	0	0
38	1	1	1	100	80	20	36	4	5	6	1	2	0	2	0	0	0	1	0	2	15	4	4	4	12	4	2	4	3	2	15	0	0	0	1	0	0	0	0	0	1	0	0	1	0	0	0	0	0
63	2	1	1	131	69	22	36	4	5	6	2	1	0	0	0	0	0	0	0	1	15	4	4	4	12	4	1	4	3	3	15	0	0	0	0	0	1	0	0	0	1	0	0	0	1	0	0	0	0
32	1	1	1	140	90			4	5	6	1	1	0	2	0	0	0	1	0	2	15	4	4			4	2	4		2		0	1	1	1	0	0	0	0	0	1	0	0	1	0	0	0	0	0
29	1	1	1	112	71			4	5	6	1	2	0	1	0	0	2	1	0	2	15	4	4			4	2	4		2		0	1	1	1	0	0	0	0	0	1	0	0	1	0	0	0	0	0
45	1	1	1	151	90	23	36	4	5	6	1	2	2	0	0	0	0	1	0	2	15	4	4	4	12	4	2	4	3	2	15	0	0	0	1	0	1	0	0	0	1	0	0	1	0	0	0	0	0
58	1	1	1	157	80	23	36	4	5	6	1	2	1	0	1	0	0	0	0	2	15	4	4	4	12	4	1	4	3	3	15	0	0	0	1	0	1	0	0	0	1	0	0	1	0	0	0	0	0
22	1	1	1	100	80			4	5	6	3	2	2	0	0	0	0	1	0	2	15	4	4			4	2	4		2		0	1	1	1	0	0	0	0	0	1	0	0	0	0	1	0	0	0
25	1	1	1	89	110	28	36	4	5	6	3	2	0	4	0	0	0	1	0	4	15	4	3	4	11	4	2	3	3	2	14	0	0	0	1	0	1	0	0	0	1	0	0	0	0	1	0	0	0
35	1	1	1	108	64			4	5	6	4	2	0	0	0	0	4	3	5	4	15	4	4			4	2	4		1		0	1	1	1	0	0	0	0	0	0	1	0	0	0	0	1	0	0
30	1		1	104	85		36.4	4	5	6	3	0	0	0	0	1	1	0	0	1	15	4	4			4	2	4		3		0	1	1	1	0	0	0	0	0	1	0	0	0	0	1	0	0	0
50	1	1	1	159	94		36.3	4	5	6	3	0	0	0	0	0	1	0	0	1	15	4	4			4	2	4		3		0	1	1	1	0	0	0	0	0	1	0	0	0	0	1	0	0	0
25	2	1	1	111	92		36.3	4	5	6	3	0	0	0	0	0	1		0	1	15	4	4			4	2	4				0	1	1	0	0	0	0	0	0	1	0	0	0	0	1	0	0	0
21	2	1	1	99	81		36.2	4	5	6	2	0	1	0	0	0	0		0	1	15	4	4			4	2	4				0	1	1	0	0	0	0	0	0	1	0	0	0	1	0	0	0	0
0.75	1	1	1				36.3	4	5	6	3	0	0	0	0	0	1		0	1	15	4				4	1					0	1	1	1	0	0	0	0	0	1	0	0	0	0	1	0	0	0
18	2	1	1	123	82		36.3	4	5	6	3	0	0	1	0	0	0		0	1	15	4	4			4	2	4				0	1	1	0	0	0	0	0	0	1	0	0	0	0	1	0	0	0
22	1	1	1	130	76		36.4	4	5	6	1	0	0	0	0	0	2		5	2	15	4	4			4	2	4				0	1	1	1	0	0	0	0	0	0	1	0	1	0	0	0	0	0
38	1	1	1	113	81		37.1	4	5	6	2	0	1	0	0	0	1		0	1	15	4	4			4	2	4				0	1	1	1	0	0	0	0	0	1	0	0	0	1	0	0	0	0
25	2	1	1	109	89			4	5	6	1	0	0	0	0	0	1		0	1	15	4	4			4	2	4				0	1	1	0	0	0	0	0	0	1	0	0	1	0	0	0	0	0
23	1	1	0					4	5	6	2	0	0	2	0	0	0		1	2	15	4				4	2					0	1	1	1	0		0	1	0	0	0	0	0	1	0	0	0	0
39	1	1	1	139	90	18	36.6	4	5	6	1	0	0	2	0	0	0		1	2	15	4	4	4	12	4	2	4	3			0	0	1	1	0	0	0	1	0	0	0	0	1	0	0	0	0	0
21	2	1	1	142	100	20	37	4	5	6	1	0	0	0	0	1	1	0	1	1	15	4	4	4	12	4	2	4	3	3	16	0	0	0	0	0	0	0	1	0	0	0	0	1	0	0	0	0	0
23	1	1	1	131	88	20	37.1	4	5	6	2	0	0	1	1	0	0	0	1	1	15	4	4	4	12	4	2	4	3	3	16	0	0	0	1	0	0	0	1	0	0	0	0	0	1	0	0	0	0
24	1	1	1	97	94	18	36.9	4	5	6	4	0	0	1	0	0	2		1	2	15	4	4	4	12	4	2	4	3			0	0	1	1	0	0	0	1	0	0	0	0	0	0	0	1	0	0
46	1	1	1	136	70	19	37.1	4	5	6	1	0	0	0	0	2	0		1	2	15	4	4	4	12	4	2	4	3			0	0	1	1	0	0	0	1	0	0	0	0	1	0	0	0	0	0
35	1	1	1	137	109	18	36.6	4	5	6	2	0	1	1	0	0	0		1	1	15	4	4	4	12	4	2	4	3			0	0	1	1	0	1	0	1	0	0	0	0	0	1	0	0	0	0
17	1	1	1	154	92	18	36	4	5	6	3	0	0	0	0	0	2		6	2	15	4	4	4	12	4	2	4	3			0	0	1	1	0	0	0	0	0	0	0	1	0	0	1	0	0	0
34	2	1	1	146	113	20	36.2	4	5	6	1	0	1	0	0	0	3	1	6	3	15	4	4	4	12	4	2	4	3	2	15	0	0	0	0	0	1	0	0	0	0	0	1	1	0	0	0	0	0
15	1	1	1	138	89			4	5	6	1	0	0	0	0	0	3	1	1	3	15	4	4			4	2	4		2		0	1	1	1	0	0	0	1	0	0	0	0	1	0	0	0	0	0
25	1	1	1	166	86	18	36.5	4	5	6	3	0	0	0	0	0	2		1	2	15	4	4	4	12	4	2	4	3			0	0	1	1	0	0	0	1	0	0	0	0	0	0	1	0	0	0
27	1	1	1	130	68		36.5	4	5	6	1	0	1	0	0	2	0	0	1	2	15	4	4			4	2	4		3		0	1	1	1	0	0	0	1	0	0	0	0	1	0	0	0	0	0
1.5	2	1	1		103	18	36.8	4	5	6	3	0	0	0	0	0	1		0	1	15	4		4		4	1		3			0	1	1	0	0	1	0	0	0	1	0	0	0	0	1	0	0	0
24	1	1	1	137	107		36.2	4	5	6	1	0	0	0	0	1	1		0	1	15	4	4			4	2	4				0	1	1	1	0	1	0	0	0	1	0	0	1	0	0	0	0	0
24	1	1	1	140	86		37.1	4	5	6	1	0	1	1	0	0	0		0	1	15	4	4			4	2	4				0	1	1	1	0	0	0	0	0	1	0	0	1	0	0	0	0	0
42	1	1	1	139	111			4	5	6	2	0		0	0	0	0		0		15	4	4			4	2	4				1	1	1	1	0	1	0	0	0	1	0	0	0	1	0	0	0	0
29	2	1	1	134	123			4	5	6	1	0	1	1	1	0	1	0	0	1	15	4	4			4	2	4		3		0	1	1	0	0	1	0	0	0	1	0	0	1	0	0	0	0	0
21	2	1	1	117	109		36	4	5	6	2	0	0	1	0	0	0	0	6	1	15	4	4			4	2	4		3		0	1	1	0	0	1	0	0	0	0	0	1	0	1	0	0	0	0
40	1	1	1	105	69			4	5	6	2	0	0	0	0	0	1		0	1	15	4	4			4	2	4				0	1	1	1	0	0	0	0	0	1	0	0	0	1	0	0	0	0
28	2	1	1	110	109			4	5	6	2	0	1	1	0	0	0		0	1	15	4	4			4	2	4				0	1	1	0	0	1	0	0	0	1	0	0	0	1	0	0	0	0
32	2	1	1	138			37.1	4	5	6	1	0	1	0	0	0	1	0	0	1	15	4	4			4	2	4		3		0	1	1	0	0	0	0	0	0	1	0	0	1	0	0	0	0	0
5	2	1	1		94	24	36.9	4	5	6	1	0	0	0	0	0	1		0	1	15	4		4		4			3			0	1	1	0	0	1	0	0	0	1	0	0	1	0	0	0	0	0
9	2	1	1		99	18	36.1	4	5	6	5	0	0	0	0	0	1		0	1	15	4		4		4	2		3			0	1	1	0	0	0	0	0	0	1	0	0	0	0	0	0	1	0
20	2	0	1	129	118	20		4	5	6	1										15	4	4	4	12	4	2	4	3			1	0	1	0		1							1	0	0	0	0	0
28	1	1	1	148	102	69	37.1	4	5	6	1	0	1	0	0	0	1		0	1	15	4	4	3	11	4	2	4	2			0	0	1	1	0	1	0	0	0	1	0	0	1	0	0	0	0	0
30	1	1	1	106	76			4	5	6	1	0	1	0	1	0	0		1	1	15	4	4			4	2	4				0	1	1	1	0	0	0	1	0	0	0	0	1	0	0	0	0	0
42	1	1	1	120	89			4	4	6	1	0	1	1	0	0	0		1	1	14	4	4			4	2	4				0	1	1	1	0	0	0	1	0	0	0	0	1	0	0	0	0	0
3.5	2	1	0					4	5	6	1	0	1	0	0	0	0	0	0	1	15	4				4	1			3		0	1	1	0	0		0	0	0	1	0	0	1	0	0	0	0	0
39	2	1	1				37.1	4	5	6	1	0	1	0	0	0	1		0	1	15	4				4	2					0	1	1	0	0	0	0	0	0	1	0	0	1	0	0	0	0	0
51	1	1	1	170	101	18	36.7	4	5	6	3	0	0	1	0	0	0		0	1	15	4	4	4	12	4	2	4	3			0	0	1	1	0	1	0	0	0	1	0	0	0	0	1	0	0	0
29	1	1	0					4	5	6	1	0	0	0	0	0	1		0	1	15	4				4	2					0	1	1	1	0		0	0	0	1	0	0	1	0	0	0	0	0
29	1	1	0					4	5	6	1	0	0	0	0	0	1	0	0	1	15	4				4	2			3		0	1	1	1	0		0	0	0	1	0	0	1	0	0	0	0	0
27	1	1	1	131	81	20	37	4	5	6	1	0	0	0	0	0	0		0		15	4	4	4	12	4	2	4	3			1	0	1	1	0	0	0	0	0	1	0	0	1	0	0	0	0	0
22	1	1	1	126	90	18	36.7	4	5	6	1	0	0	0	0	0	1		0	1	15	4	4	4	12	4	2	4	3			0	0	1	1	0	0	0	0	0	1	0	0	1	0	0	0	0	0
37	1	1	1	146	66	18	36.2	4	5	6	4	0	0	0	0	0	1		0	1	15	4	4	4	12	4	2	4	3			0	0	1	1	0	0	0	0	0	1	0	0	0	0	0	1	0	0
7	2	1	1		71	26	36.4	4	5	6	3	0	0	1	0	0	0		0	1	15	4		4		4	2		3			0	1	1	0	0	1	0	0	0	1	0	0	0	0	1	0	0	0
6	1	1	1			16	36.7	4	5	6	1	0	0	0	0	0	1		0	1	15	4		4		4	2		3			0	1	1	1	0	0	0	0	0	1	0	0	1	0	0	0	0	0
45	1	1	1	152	81			4	5	6	2	2							1	2	15	4	4			4	2	4				0	1	1	1	0	0	0	1	0	0	0	0	0	1	0	0	0	0
8	1	1	0					4	5	6	4	0	0	0	0	0	1		0	1	15	4				4	2					0	1	1	1	0		0	0	0	1	0	0	0	0	0	1	0	0
45	1	1	1	137	70		36.5	4	5	6	1	0	2	0	0	0	0	0	1	2	15	4	4			4	2	4		3		0	1	1	1	0	0	0	1	0	0	0	0	1	0	0	0	0	0
41	1	1	0					4	5	6	8	2							1	2	15	4				4	2					0	1	1	1	0		0	1	0	0	0	0	0	0	0	0	0	0
20	1	1	0					4	5	6	3	0	0	1	0	0	0		1	1	15	4				4	2					0	1	1	1	0		0	1	0	0	0	0	0	0	1	0	0	0
23	2	1	1			24	36	4	5	6	1	0	0	0	0	0	1		0	1	15	4		4		4	2		3			0	1	1	0	0	1	0	0	0	1	0	0	1	0	0	0	0	0
20	2	1	1	101	113			4	5	6	2	0	1	0	0	0	0		0	1	15	4	4			4	2	4				0	1	1	0	0	1	0	0	0	1	0	0	0	1	0	0	0	0
50	1	1	1	134	83	18	36.3	4	5	6	1	0	0	0	0	0	1	0	0	1	15	4	4	4	12	4	2	4	3	3	16	0	0	0	1	0	0	0	0	0	1	0	0	1	0	0	0	0	0
18	2	1	1	125	108	14	36.8	4	5	6	1	0	1	0	0	0	0		0	1	15	4	4	4	12	4	2	4	3			0	0	1	0	0	1	0	0	0	1	0	0	1	0	0	0	0	0
2	1	1	1				38.2	4	5	6	3	0	0	1	0	0	0		0	1	15	4				4	1					0	1	1	1	0	0	0	0	0	1	0	0	0	0	1	0	0	0
8	1	1	1				36.8	4	5	6	1	0	0	0	0	0	2	0	5	2	15	4				4	2			3		0	1	1	1	0	0	0	0	0	0	1	0	1	0	0	0	0	0
26	2	1	1	144	96	18	36	4	5	6	1	0	0	0	0	0	1		0	1	15	4	4	4	12	4	2	4	3			0	0	1	0	0	0	0	0	0	1	0	0	1	0	0	0	0	0
36	2	1	1	139	106	20	36.1	4	5	6	2	0	0	1	0	0	0		0	1	15	4	4	4	12	4	2	4	3			0	0	1	0	0	1	0	0	0	1	0	0	0	1	0	0	0	0
26	1	1	1	100	71	28	36	4	5	6	1	1	0	2	0	0	0	1	0	2	15	4	4	4	12	4	2	4	3	2	15	0	0	0	1	0	1	0	0	0	1	0	0	1	0	0	0	0	0
6	2	1	0					4	5	6	3	1	0	2	0	0	0	1	0	2	15	4				4	2			2		0	1	1	0	0		0	0	0	1	0	0	0	0	1	0	0	0
26	1	1	1	140	90	28		4	5	6	4	2	0	0	0	3	0	1	5	3	15	4	4	4	12	4	2	4	3	2	15	0	0	0	1	0	1	0	0	0	0	1	0	0	0	0	1	0	0
20	1	1	1	141	100			4	5	6	4	2	0	0	0	3	0	1	5	3	15	4	4			4	2	4		2		0	1	1	1	0	0	0	0	0	0	1	0	0	0	0	1	0	0
45	1	1	1	147	100			4	5	6	1	2	0	0	0	0	4	1	0	4	15	4	4			4	2	4		2		0	1	1	1	0	0	0	0	0	1	0	0	1	0	0	0	0	0
31	1	1	1	110	80	20		4	5	6	2	1	0	0	0	0	4	1	0	4	15	4	4	4	12	4	2	4	3	2	15	0	0	0	1	0	0	0	0	0	1	0	0	0	1	0	0	0	0
36	2	1	1	140	70	24	36	4	5	6	1	2	0	0	0	0	4	1	0	4	15	4	4	4	12	4	2	4	3	2	15	0	0	0	0	0	1	0	0	0	1	0	0	1	0	0	0	0	0
19	1	1	1	130	90	24	36	4	5	6	1	1	0	3	0	0	0	1	5	3	15	4	4	4	12	4	2	4	3	2	15	0	0	0	1	0	1	0	0	0	0	1	0	1	0	0	0	0	0
55	1	1	1	154	106	24	36	4	4	4	1	4	0	4	0	0	0	1	5	4	12	3	4	4	11	4	2	4	3	2	15	0	0	0	1	0	1	0	0	0	0	1	0	1	0	0	0	0	0
6	1	1	1	139	106	20	36.1	4	5	6	2	0	0	1	0	0	0		0	1	15	4	4	4	12	4	2	4	3			0	0	1	1	0	1	0	0	0	1	0	0	0	1	0	0	0	0
27	2	1	1	129	66	20	36.5	4	5	6	2	0	1	0	0	0	0		0	1	15	4	4	4	12	4	2	4	3			0	0	1	0	0	0	0	0	0	1	0	0	0	1	0	0	0	0
15	2	1	1	115	86			4	5	6	1	1							0	1	15	4	4			4	2	4				0	1	1	0	0	0	0	0	0	1	0	0	1	0	0	0	0	0
25	1	1	1	156	71		36.6	4	5	6	1	0	1	0	0	0	0	0	0	1	15	4	4			4	2	4		3		0	1	1	1	0	0	0	0	0	1	0	0	1	0	0	0	0	0
43	2	1	1	138	83		36.9	4	5	6	2	0	1	0	0	0	1		0	1	15	4	4			4	2	4				0	1	1	0	0	0	0	0	0	1	0	0	0	1	0	0	0	0
2	2	1	1				36.2	4	5	6	3	0	0	0	0	0	1		0	1	15	4				4	1					0	1	1	0	0	0	0	0	0	1	0	0	0	0	1	0	0	0
39	1	1	1	127	85		36.5	4	5	6	2	0	0	1	0	0	0	0	0	1	15	4	4			4	2	4		3		0	1	1	1	0	0	0	0	0	1	0	0	0	1	0	0	0	0
40	2	1	1	110	96		37.4	4	5	6	2	0	0	1	0	0	0		0	1	15	4	4			4	2	4				0	1	1	0	0	0	0	0	0	1	0	0	0	1	0	0	0	0
29	2	1	1	148	105		36.5	4	5	6	2	1	0	0	0	0	0		0	1	15	4	4			4	2	4				0	1	1	0	0	1	0	0	0	1	0	0	0	1	0	0	0	0
71	1	1	1	129	102		36.5	4	5	6	3	0	0	0	0	0	1		0	1	15	4	4			4	1	4				0	1	1	1	0	1	0	0	0	1	0	0	0	0	1	0	0	0
40	2	1	1	101	81		37	4	5	6	3	0	0	1	0	0	0		0	1	15	4	4			4	2	4				0	1	1	0	0	0	0	0	0	1	0	0	0	0	1	0	0	0
38	2	1	1	122	80		36.1	4	5	6	2	0	1	0	0	0	0		0	1	15	4	4			4	2	4				0	1	1	0	0	0	0	0	0	1	0	0	0	1	0	0	0	0
22	1	1	1	129	71		36.7	4	5	6	3	0	1	1	0	0	0		0	1	15	4	4			4	2	4				0	1	1	1	0	0	0	0	0	1	0	0	0	0	1	0	0	0
62	2	1	1	160	88		36.4	4	5	6	3	0	0	0	0	0	1		0	1	15	4	4			4	1	4				0	1	1	0	0	0	0	0	0	1	0	0	0	0	1	0	0	0
36	1	1	1	106	77		36	4	5	6	1	0	0	0	0	0	1	0	0	1	15	4	4			4	2	4		3		0	1	1	1	0	0	0	0	0	1	0	0	1	0	0	0	0	0
24	2	1	1	132	64	17	36	4	5	6	1	0	0	0	0	0	1	0	0	1	15	4	4	4	12	4	2	4	3	3	16	0	0	0	0	0	0	0	0	0	1	0	0	1	0	0	0	0	0
34	1	1	1	126	91	24	36.5	4	5	6	1	0	1	0	0	0	1		0	1	15	4	4	4	12	4	2	4	3			0	0	1	1	0	1	0	0	0	1	0	0	1	0	0	0	0	0
27	1	1	1	137	120	18	37	4	5	6	1	0	1	0	0	0	0		0	1	15	4	4	4	12	4	2	4	3			0	0	1	1	0	1	0	0	0	1	0	0	1	0	0	0	0	0
17	1	1	1	135	71			4	5	6	4	0	0	2	0	0	0		0	2	15	4	4			4	2	4				0	1	1	1	0	0	0	0	0	1	0	0	0	0	0	1	0	0
31	1	1	1	139	96		37.1	4	5	6		0	0	0	0	0	2		0	2	15	4	4			4	2	4				0	1	1	1	0	0	0	0	0	1	0	0
19	1	0	1	132	75	18	36.5	4	5	6	4	0	0	1	0	0	0		0	1	15	4	4	4	12	4	2	4	3			0	0	1	1	0	0	0	0	0	1	0	0	0	0	0	1	0	0
6	1	1	1		114		36.4	4	5	6	1	0	1	0	0	0	0		0	1	15	4				4	2					0	1	1	1	0	1	0	0	0	1	0	0	1	0	0	0	0	0
29	2	1	1	134	98	24	37	4	5	6	1	0	0	0	0	0	2		1	2	15	4	4	4	12	4	2	4	3			0	0	1	0	0	1	0	1	0	0	0	0	1	0	0	0	0	0
2	2	1	1				36.5	4	5	6	1								0		15	4				4	1					1	1	1	0	0	0	0	0	0	1	0	0	1	0	0	0	0	0
38	1	1	1	131	91	24	36	4	5	6	1	0	0	0	0	0	1	0	0	1	15	4	4	4	12	4	2	4	3	3	16	0	0	0	1	0	1	0	0	0	1	0	0	1	0	0	0	0	0
21	1	1	1	125	59			4	5	6	3	0	0	0	1	0	0		0	1	15	4	4			4	2	4				0	1	1	1	0	1	0	0	0	1	0	0	0	0	1	0	0	0
40	1	1	1	110	86	24		4	5	6	1	0	0	0	0	0	1		0	1	15	4	4	4	12	4	2	4	3			0	0	1	1	0	1	0	0	0	1	0	0	1	0	0	0	0	0
30	2	1	1	116	72	24	37	4	5	6		0	1	0	0	0	1		0	1	15	4	4	4	12	4	2	4	3			0	0	1	0	0	1	0	0	0	1	0	0
2	2	1	1		114	26	36.4	4	5	6	3	0	0	1	0	0	0		0	1	15	4		4		4	1		3			0	1	1	0	0	1	0	0	0	1	0	0	0	0	1	0	0	0
47	1	1	1	128	75	19	36.8	4	5	6	1	0	0	0	0	0	1		0	1	15	4	4	4	12	4	2	4	3			0	0	1	1	0	0	0	0	0	1	0	0	1	0	0	0	0	0
41	2	1	1	112	70		36.7	4	5	6	2	0	1	0	0	0	0		0	1	15	4	4			4	2	4				0	1	1	0	0	0	0	0	0	1	0	0	0	1	0	0	0	0
51	1	1	1	156	77		36.6	4	5	6	2	0	1	0	0	0	0		0	1	15	4	4			4	2	4				0	1	1	1	0	0	0	0	0	1	0	0	0	1	0	0	0	0
46	2	1	1	107	82		36.1	4	5	6	1	0	0	1	0	0	0		0	1	15	4	4			4	2	4				0	1	1	0	0	0	0	0	0	1	0	0	1	0	0	0	0	0
28	1	1	1	134	86			4	5	6	1	2	0	0	0	0	4	1	0	4	15	4	4			4	2	4		2		0	1	1	1	0	0	0	0	0	1	0	0	1	0	0	0	0	0
17	1	1	1	96	96			4	5	6	3	1	0	0	0	0	3	1	0	3	15	4	4			4	2	4		2		0	1	1	1	0	0	0	0	0	1	0	0	0	0	1	0	0	0
69	2	1	1	144	80	20	36	4	5	6	1	1	0	1	0	0	1	0	0	1	15	4	4	4	12	4	1	4	3	3	15	0	0	0	0	0	0	0	0	0	1	0	0	1	0	0	0	0	0
26	2	1	0					4	5	6	1	2	0	0	0	0	3	1	0	3	15	4				4	2			2		0	1	1	0	0		0	0	0	1	0	0	1	0	0	0	0	0
20	2	1	1	90	101	30		4	5	6	7	2	0	0	0	0	2	1	0	2	15	4	4	3	11	4	2	4	2	2	14	0	0	0	0	0	1	0	0	0	1	0	0	0	0	0	0	0	0
32	2	1	1	110	80			4	5	6	1	1	0	0	0	0	1	0	0	1	15	4	4			4	2	4		3		0	1	1	0	0	0	0	0	0	1	0	0	1	0	0	0	0	0
38	2	1	1	140	80	20	36	4	5	6	1	1	0	0	0	0	4	1	1	4	15	4	4	4	12	4	2	4	3	2	15	0	0	0	0	0	0	0	1	0	0	0	0	1	0	0	0	0	0
51	1	1	1	157	80			4	5	6	3	2	0	0	0	0	4	1	0	4	15	4	4			4	2	4		2		0	1	1	1	0	0	0	0	0	1	0	0	0	0	1	0	0	0
21	1	1	1	123	80			4	5	6	1	1	0	0	0	0	1	0	0	1	15	4	4			4	2	4		3		0	1	1	1	0	0	0	0	0	1	0	0	1	0	0	0	0	0
78	2	1	1	147	80	22	36	4	5	6	1	1	0	0	0	0	2	1	0	2	15	4	4	4	12	4	1	4	3	2	14	0	0	0	0	0	1	0	0	0	1	0	0	1	0	0	0	0	0
26	2	1	1	131	100	28	36	4	5	6	12	3	4	0	0	0	0	1	6	4	15	4	4	4	12	4	2	4	3	2	15	0	0	0	0	0	1	0	0	0	0	0	1	0	0	0	0	0	1
40	1	1	1	86	120	10	36	1	2	2	4	6	0	6	0	0	0	1	4	6	5	1	3	4	8	2	2	3	3	2	12	0	0	0	1	1	1	0	0	0	0	0	0	0	0	0	1	0	0
22	1	1	1	92	110	28	36	4	5	6	1	4	4	0	0	0	4	3	6	4	15	4	4	4	12	4	2	4	3	1	14	0	0	0	1	0	1	0	0	0	0	0	1	1	0	0	0	0	0
23	1	1	1	96	105			4	5	6	4	2	0	0	3	0	0	1	0	3	15	4	4			4	2	4		2		0	1	1	1	0	1	0	0	0	1	0	0	0	0	0	1	0	0
58	1	0	1	130	86	25	36.5	3	3	5	1	3	1	1	1	0	3	2	1	3	11	3	4	4	11	3	1	4	3	1	12	0	0	0	1	0	1	0	1	0	0	0	0	1	0	0	0	0	0
44	2	0	1	110	82	24	37.6	4	5	6	1	3	1	1	1	0	0	1	1	3	15	4	4	4	12	4	2	4	3	2	15	0	0	0	0	0	1	0	1	0	0	0	0	1	0	0	0	0	0
39	1	1	1	127	66		37.4	4	5	6	3	0	0	0	0	2	0	0	0	2	15	4	4			4	2	4		3		0	1	1	1	0	0	0	0	0	1	0	0	0	0	1	0	0	0
24	1	1	1	145	101		37.3	4	5	6	2	0							0		15	4	4			4	2	4				1	1	1	1	0	1	0	0	0	1	0	0	0	1	0	0	0	0
34	2	1	1	107	100		36.4	4	5	6	2	1							0	1	15	4	4			4	2	4				0	1	1	0	0	0	0	0	0	1	0	0	0	1	0	0	0	0
34	1	1	1	120	80			4	5	6	1	1	1	0	0	0	4	1	1	4	15	4	4			4	2	4		2		0	1	1	1	0	0	0	1	0	0	0	0	1	0	0	0	0	0
30	2	1	1	167	100	28	36	4	5	6	1	2	0	0	0	0	4	2	1	4	15	4	4	4	12	4	2	4	3	1	14	0	0	0	0	0	1	0	1	0	0	0	0	1	0	0	0	0	0
34	1	1	1	120	80			4	5	6	1	1	1	0	0	0	4	1	0	4	15	4	4			4	2	4		2		0	1	1	1	0	0	0	0	0	1	0	0	1	0	0	0	0	0
30	2	1	1	167	100	28	36	4	5	6	1	2	2	0	0	0	4	2	0	4	15	4	4	4	12	4	2	4	3	1	14	0	0	0	0	0	1	0	0	0	1	0	0	1	0	0	0	0	0
29	2	1	1	132	112		36	1	2	2	1	3	0	1	0	0	0	0	6	3	5	1	4			2	2	4		3		0	1	1	0	0	1	0	0	0	0	0	1	1	0	0	0	0	0
80	2	1	1	140	90			4	5	6	3	2	0	0	0	0	4	1	1	4	15	4	4			4	1	4		2		0	1	1	0	0	0	0	1	0	0	0	0	0	0	1	0	0	0
28	2	1	1	144	80	20	36	4	5	6	1	3	0	0	0	0	4	1	1	4	15	4	4	4	12	4	2	4	3	2	15	0	0	0	0	0	0	0	1	0	0	0	0	1	0	0	0	0	0
30	1	1	1	136	85		36.5	4	5	6	2	0	1	0	0	0	0		0	1	15	4	4			4	2	4				0	1	1	1	0	0	0	0	0	1	0	0	0	1	0	0	0	0
17	1	1	1	140	80			4	5	6	1	3	0	0	0	0	4	1	1	4	15	4	4			4	2	4		2		0	1	1	1	0	0	0	1	0	0	0	0	1	0	0	0	0	0
43	1	1	1	155	98	18		4	5	6	2	0	1	0	0	0	0		0	1	15	4	4	4	12	4	2	4	3			0	0	1	1	0	0	0	0	0	1	0	0	0	1	0	0	0	0
22	1	1	1	148	67			4	5	6	1	0	0	0	0	0	1		0	1	15	4	4			4	2	4				0	1	1	1	0	0	0	0	0	1	0	0	1	0	0	0	0	0
37	1	1	1	140	90			4	5	6	1	2	0	0	0	0	4	1	1	4	15	4	4			4	2	4		2		0	1	1	1	0	0	0	1	0	0	0	0	1	0	0	0	0	0
65	2	1	1	134	80			4	5	6	1	2	0	0	0	0	4	1	1	4	15	4	4			4	1	4		2		0	1	1	0	0	0	0	1	0	0	0	0	1	0	0	0	0	0
26	1	1	1	100	96			4	5	6	1	4	0	0	0	0	4	2	3	4	15	4	4			4	2	4		1		0	1	1	1	0	0	1	0	0	0	0	0	1	0	0	0	0	0
35	1	1	1	130	100	28	36	4	5	6	1	4	2	0	0	0	4	1	1	4	15	4	4	4	12	4	2	4	3	2	15	0	0	0	1	0	1	0	1	0	0	0	0	1	0	0	0	0	0
26	1	0	1	115	92	26	37.3	4	5	6	2	3	0	1	2	0	3	1	5	3	15	4	4	4	12	4	2	4	3	2	15	0	0	0	1	0	1	0	0	0	0	1	0	0	1	0	0	0	0
33	1	0	1	120	80	21	36.9	4	5	6	3	3	0	2	1	3	0	2	1	3	15	4	4	4	12	4	2	4	3	1	14	0	0	0	1	0	1	0	1	0	0	0	0	0	0	1	0	0	0
40	1	0	1	130	76	24	36.6	4	5	6	2	4	0	0	0	0	4	2	1	4	15	4	4	4	12	4	2	4	3	1	14	0	0	0	1	0	1	0	1	0	0	0	0	0	1	0	0	0	0
60	1	1	1	138	71	18	36	4	5	6	3	2	0	0	0	0	4	1	1	4	15	4	4	4	12	4	1	4	3	2	14	0	0	0	1	0	0	0	1	0	0	0	0	0	0	1	0	0	0
6	2	1	1		128			4	5	6	1	3	1	0	0	0	4	1	1	4	15	4				4	2			2		0	1	1	0	0	1	0	1	0	0	0	0	1	0	0	0	0	0
33	1	1	1	90	111	28	36	4	5	6	1	2	0	0	0	0	4	1	3	4	15	4	4	4	12	4	2	4	3	2	15	0	0	0	1	0	1	1	0	0	0	0	0	1	0	0	0	0	0
81	2	1	1	96	100	24	36	4	5	6	3	2	0	0	0	0	4	1	1	4	15	4	4	4	12	4	1	4	3	2	14	0	0	0	0	0	1	0	1	0	0	0	0	0	0	1	0	0	0
40	2	1	1	141	82			4	5	6	1	1	0	0	0	0	4	1	1	4	15	4	4			4	2	4		2		0	1	1	0	0	0	0	1	0	0	0	0	1	0	0	0	0	0
23	1	0	1	105	90	20	36	4	5	6	3	2	0	0	0	0	4	1	1	4	15	4	4	4	12	4	2	4	3	2	15	0	0	0	1	0	0	0	1	0	0	0	0	0	0	1	0	0	0
47	1	1	1	110	80			4	5	6	1	3	0	0	0	0	4	1	3	4	15	4	4			4	2	4		2		0	1	1	1	0	0	1	0	0	0	0	0	1	0	0	0	0	0
4	1	1	1		130	28	36	4	5	6	3	3	0	0	0	0	4	1	1	4	15	4		4		4	1		3	2		0	1	1	1	0	1	0	1	0	0	0	0	0	0	1	0	0	0
19	1	1	1	96	120	30	36	4	5	6	1	2	0	0	0	0	4	1	1	4	15	4	4	3	11	4	2	4	2	2	14	0	0	0	1	0	1	0	1	0	0	0	0	1	0	0	0	0	0
70	2	1	1	96	100	24	36	4	5	6	3	2	0	0	0	0	4	1	1	4	15	4	4	4	12	4	1	4	3	2	14	0	0	0	0	0	1	0	1	0	0	0	0	0	0	1	0	0	0
3	1	1	1		138			4	5	6	3	1	1	1	0	0	0	0	0	1	15	4				4	1			3		0	1	1	1	0	1	0	0	0	1	0	0	0	0	1	0	0	0
40	1	1	1	130	80	22	36	4	5	6	2	3	0	3	0	0	0	2	0	3	15	4	4	4	12	4	2	4	3	1	14	0	0	0	1	0	1	0	0	0	1	0	0	0	1	0	0	0	0
44	1	1	1	157	81	20	36	4	5	6	1	3	0	3	0	0	0	1	6	3	15	4	4	4	12	4	2	4	3	2	15	0	0	0	1	0	0	0	0	0	0	0	1	1	0	0	0	0	0
24	2	1	1	100	70	20	36	4	5	6	8	2	0	2	2	0	0	2	6	2	15	4	4	4	12	4	2	4	3	1	14	0	0	0	0	0	0	0	0	0	0	0	1	0	0	0	0	0	0
32	1	1	1	138	80	20	36	4	5	6	4	2	0	2	0	0	0	1	0	2	15	4	4	4	12	4	2	4	3	2	15	0	0	0	1	0	0	0	0	0	1	0	0	0	0	0	1	0	0
40	1	1	1	130	80			4	5	6	1	4	0	4	0	0	4	2	4	4	15	4	4			4	2	4		1		0	1	1	1	1	0	0	0	0	0	0	0	1	0	0	0	0	0
20	1	1	1	130	82	22	36	4	5	6	4	2	0	0	0	0	2	1	0	2	15	4	4	4	12	4	2	4	3	2	15	0	0	0	1	0	1	0	0	0	1	0	0	0	0	0	1	0	0
42	1	1	1	141	88	20	36	4	5	6	1	3	0	4	0	0	0	2	5	4	15	4	4	4	12	4	2	4	3	1	14	0	0	0	1	0	0	0	0	0	0	1	0	1	0	0	0	0	0
36	1	1	1	134	80			4	5	6	1	1	0	0	0	0	4	1	5	4	15	4	4			4	2	4		2		0	1	1	1	0	0	0	0	0	0	1	0	1	0	0	0	0	0
32	1	1	1	150	110	24	36	4	5	6	1	2	2	1	0		0	1	5	2	15	4	4	4	12	4	2	4	3	2	15	0	0	0	1	0	1	0	0	0	0	1	0	1	0	0	0	0	0
43	1	1	0					4	5	6	1	1	1	0	1	0	0	0	0	1	15	4				4	2			3		0	1	1	1	0		0	0	0	1	0	0	1	0	0	0	0	0
17	1	1	1	130	81	20	36	4	5	6	2	2	0	0	0	0	3	1	0	3	15	4	4	4	12	4	2	4	3	2	15	0	0	0	1	0	0	0	0	0	1	0	0	0	1	0	0	0	0
23	1	1	1	124	60			4	5	6	1	0	0	0	0	0	1		0	1	15	4	4			4	2	4				0	1	1	1	0	0	0	0	0	1	0	0	1	0	0	0	0	0
49	1	1	1	144	95	20	36.8	4	5	6	1	0	1	0	0	0	1		0	1	15	4	4	4	12	4	2	4	3			0	0	1	1	0	0	0	0	0	1	0	0	1	0	0	0	0	0
28	1	1	1	138	111		37	4	5	6	1	0	0	0	0	0	1	0	0	1	15	4	4			4	2	4		3		0	1	1	1	0	1	0	0	0	1	0	0	1	0	0	0	0	0
39	1	1	1	132	98		36.8	4	5	6	3	0	0	0	0	0	1		0	1	15	4	4			4	2	4				0	1	1	1	0	0	0	0	0	1	0	0	0	0	1	0	0	0
14	1	1	1	105	71		36.1	4	5	6	3	0	0	1	0	0	0		0	1	15	4	4			4	2	4				0	1	1	1	0	0	0	0	0	1	0	0	0	0	1	0	0	0
34	2	1	1	110	123		36.8	4	5	6	2	0							0		15	4	4			4	2	4				1	1	1	0	0	1	0	0	0	1	0	0	0	1	0	0	0	0
50	1	1	1	163	67		37.2	4	5	6	4	0	0	0	0	0	2	0	0	2	15	4	4			4	2	4		3		0	1	1	1	0	0	0	0	0	1	0	0	0	0	0	1	0	0
45	2	1	1	128	80	16	37.2	4	5	6	2	0	1	0	0	0	0		0	1	15	4	4	4	12	4	2	4	3			0	0	1	0	0	0	0	0	0	1	0	0	0	1	0	0	0	0
6	2	1	1			18	36	4	5	6	3	0	1	0	0	0	0		0	1	15	4		4		4	2		3			0	1	1	0	0	0	0	0	0	1	0	0	0	0	1	0	0	0
6	1	1	1				37.1	4	5	6	1	0	0	1	0	0	1	0	0	1	15	4				4	2			3		0	1	1	1	0	0	0	0	0	1	0	0	1	0	0	0	0	0
12	1	1	1	110	90		37	4	5	6	2	0	0	0	0	0	1		0	1	15	4	4			4	2	4				0	1	1	1	0	0	0	0	0	1	0	0	0	1	0	0	0	0
23	2	1	1	135	65		36.8	4	5	6	1	0	0	0	0	0	1		0	1	15	4	4			4	2	4				0	1	1	0	0	0	0	0	0	1	0	0	1	0	0	0	0	0
45	1	1	1	133			37	4	5	6	1	0	1	0	0	0	0		0	1	15	4	4			4	2	4				0	1	1	1	0	0	0	0	0	1	0	0	1	0	0	0	0	0
9	2	1	1		90		37	4	5	6	1	0	0	0	0	0	1		0	1	15	4				4	2					0	1	1	0	0	0	0	0	0	1	0	0	1	0	0	0	0	0
27	2	1	1	134	71			4	5	6	1	0	0	0	0	0	1	0	0	1	15	4	4			4	2	4		3		0	1	1	0	0	0	0	0	0	1	0	0	1	0	0	0	0	0
34	1	1	1	142	76		37.1	4	5	6	2	0	1	0	0	0	0		0	1	15	4	4			4	2	4				0	1	1	1	0	0	0	0	0	1	0	0	0	1	0	0	0	0
9	1	1	1				36.2	4	5	6	3	0	0	0	0	0	1		0	1	15	4				4	2					0	1	1	1	0	0	0	0	0	1	0	0	0	0	1	0	0	0
4	1	1	1				36.4	4	5	6	2	0	1	0	0	0	0	0	0	1	15	4				4	1			3		0	1	1	1	0	0	0	0	0	1	0	0	0	1	0	0	0	0
27	1	0	1	128	98		36.4	4	5	6	3	0	0	0	1	0	3	1	5	3	15	4	4			4	2	4		2		0	1	1	1	0	0	0	0	0	0	1	0	0	0	1	0	0	0
11	1	1	1	109	113		36.4	4	5	6	3	0	0	0	0	0	2		0	2	15	4	4			4	2	4				0	1	1	1	0	1	0	0	0	1	0	0	0	0	1	0	0	0
6	1	1	1	128	86		36.1	4	5	6	3	0	0	0	0	0	1		0	1	15	4	4			4	2	4				0	1	1	1	0	0	0	0	0	1	0	0	0	0	1	0	0	0
25	2	1	1	138	37			4	5	6	2	0	0	0	0	0	1	0	0	1	15	4	4			4	2	4		3		0	1	1	0	0	1	0	0	0	1	0	0	0	1	0	0	0	0
0.5	2	1	1		91		36.4	4	5	6	3	0	0	1	0	0	0		6	1	15	4				4	1					0	1	1	0	0	0	0	0	0	0	0	1	0	0	1	0	0	0
23	1	1	1	115	85		36.5	4	5	6	1	0	0	0	0	0	1	0	0	1	15	4	4			4	2	4		3		0	1	1	1	0	0	0	0	0	1	0	0	1	0	0	0	0	0
4	2	1	1					4	5	6	3	0	1	0	0	0	0	0	0	1	15	4				4	1			3		0	1	1	0	0	0	0	0	0	1	0	0	0	0	1	0	0	0
25	1	1	1	111	96		36.9	4	5	6	2	0	1	0	0	0	0		0	1	15	4	4			4	2	4				0	1	1	1	0	0	0	0	0	1	0	0	0	1	0	0	0	0
36	1	1	1	121	30		36.7	4	5	6	5	0	1	0	0	0	0		0	1	15	4	4			4	2	4				0	1	1	1	0	1	0	0	0	1	0	0	0	0	0	0	1	0
33	1	1	1	130	70		36.3	4	5	6	2	1							0	1	15	4	4			4	2	4				0	1	1	1	0	0	0	0	0	1	0	0	0	1	0	0	0	0
70	1	1	1	128	92	18	36.6	4	5	6	1	0	0	0	0	0	1		0	1	15	4	4	4	12	4	1	4	3			0	0	1	1	0	0	0	0	0	1	0	0	1	0	0	0	0	0
43	2	1	1	128	82	18	36	4	5	6	5	0	0	0	0	0	1		0	1	15	4	4	4	12	4	2	4	3			0	0	1	0	0	0	0	0	0	1	0	0	0	0	0	0	1	0
47	1	1	1	119	80			4	5	6	2	0	0	0	0	0	1		0	1	15	4	4			4	2	4				0	1	1	1	0	0	0	0	0	1	0	0	0	1	0	0	0	0
49	2	1	1	201	111	22	36.2	4	5	6	1	0	0	0	0	0	2		5	2	15	4	4	4	12	4	2	4	3			0	0	1	0	0	1	0	0	0	0	1	0	1	0	0	0	0	0
25	2	1	1	173	94	18	35.5	4	5	6	1	0	0	0	0	0	1		0	1	15	4	4	4	12	4	2	4	3			0	0	1	0	0	1	0	0	0	1	0	0	1	0	0	0	0	0
12	1	1	1		97	17	36.1	4	5	6	1	0	0	1	0	0	2		0	2	15	4		4		4	2		3			0	1	1	1	0	0	0	0	0	1	0	0	1	0	0	0	0	0
25	1	1	1	111	74			4	5	6	1	0	0	0	0	0	1		0	1	15	4	4			4	2	4				0	1	1	1	0	0	0	0	0	1	0	0	1	0	0	0	0	0
70	2	1	1	158	68		37	4	5	6	1	0	0	0	0	0	2		0	2	15	4	4			4	1	4				0	1	1	0	0	0	0	0	0	1	0	0	1	0	0	0	0	0
24	1	1	1	118	95		36	4	5	6	1	0	0	0	0	0	2		0	2	15	4	4			4	2	4				0	1	1	1	0	0	0	0	0	1	0	0	1	0	0	0	0	0
32	1	1	0					4	5	6	1	0	1	0	0	0	0		0	1	15	4				4	2					0	1	1	1	0		0	0	0	1	0	0	1	0	0	0	0	0
25	1	1	1	140	102	18	36	4	5	6	1	0	0	0	0	0	1		0	1	15	4	4	4	12	4	2	4	3			0	0	1	1	0	1	0	0	0	1	0	0	1	0	0	0	0	0
15	1	1	1	135	85		36.5	4	5	6	3	0	0	0	0	0	1	0	0	1	15	4	4			4	2	4		3		0	1	1	1	0	0	0	0	0	1	0	0	0	0	1	0	0	0
23	2	1	1	106	79		36.4	4	5	6	2	0	0	0	0	1	0		0	1	15	4	4			4	2	4				0	1	1	0	0	0	0	0	0	1	0	0	0	1	0	0	0	0
37	1	1	1	114	95		37.1	4	5	6	1	0	0	0	0	1	0	0	0	1	15	4	4			4	2	4		3		0	1	1	1	0	0	0	0	0	1	0	0	1	0	0	0	0	0
19	1	1	1	106	89		37.2	4	5	6	1	0	0	1	0	0	0		0	1	15	4	4			4	2	4				0	1	1	1	0	0	0	0	0	1	0	0	1	0	0	0	0	0
48	1	1	1	107	80			4	5	6	1	5	0	0	0	0	4	2	4	5	15	4	4			4	2	4		1		0	1	1	1	1	0	0	0	0	0	0	0	1	0	0	0	0	0
3	2	1	1		134	28		4	5	6	1	2	0	0	0	0	4	1	6	4	15	4		4		4	1		3	2		0	1	1	0	0	1	0	0	0	0	0	1	1	0	0	0	0	0
25	1	1	1	100	67	22	36	4	5	6	1	2	0	0	0	0	3	1	0	3	15	4	4	4	12	4	2	4	3	2	15	0	0	0	1	0	1	0	0	0	1	0	0	1	0	0	0	0	0
25	1	1	1	96	80	18		4	5	6	4	2	0	0	0	0	3	1	6	3	15	4	4	4	12	4	2	4	3	2	15	0	0	0	1	0	0	0	0	0	0	0	1	0	0	0	1	0	0
31	1	1	1	98	100			4	5	6	1	2	0	0	0	0	4	2	5	4	15	4	4			4	2	4		1		0	1	1	1	0	0	0	0	0	0	1	0	1	0	0	0	0	0
21	2	1	0					4	5	6	5	1	0	0	0	0	1	0	0	1	15	4				4	2			3		0	1	1	0	0		0	0	0	1	0	0	0	0	0	0	1	0
22	1	1	1	100	72			4	5	6	1	1	0	2	0	0	0	1	0	2	15	4	4			4	2	4		2		0	1	1	1	0	0	0	0	0	1	0	0	1	0	0	0	0	0
19	1	1	1	96	103	24	36	4	5	6	4	1	0	0	0	0	3	1	0	3	15	4	4	4	12	4	2	4	3	2	15	0	0	0	1	0	1	0	0	0	1	0	0	0	0	0	1	0	0
53	1	1	1	148	83			4	5	6	4	3	3	2	0	0	2	3	0	3	15	4	4			4	2	4		1		0	1	1	1	0	0	0	0	0	1	0	0	0	0	0	1	0	0
59	1	1	1	151	90			4	5	6	1	1	0	0	0	0	4	1	5	4	15	4	4			4	1	4		2		0	1	1	1	0	0	0	0	0	0	1	0	1	0	0	0	0	0
43	1	1	1	98	50			4	5	6	3	2	0	0	0	0	4	1	1	4	15	4	4			4	2	4		2		0	1	1	1	0	1	0	1	0	0	0	0	0	0	1	0	0	0
37	2	0	1	130	80			4	5	6	1	2	0	0	0	0	4	2	5	4	15	4	4			4	2	4		1		0	1	1	0	0	0	0	0	0	0	1	0	1	0	0	0	0	0
70	2	1	1	130	116	19	37	4	5	6	1	0	0	0	0	0	1		0	1	15	4	4	4	12	4	1	4	3			0	0	1	0	0	1	0	0	0	1	0	0	1	0	0	0	0	0
38	1	1	1	177	93		36.1	4	5	6	4	0	1	0	0	0	0		0	1	15	4	4			4	2	4				0	1	1	1	0	0	0	0	0	1	0	0	0	0	0	1	0	0
26	2	1	1					4	5	6	2	0	1	0	0	0	0	0	0	1	15	4				4	2			3		0	1	1	0	0	0	0	0	0	1	0	0	0	1	0	0	0	0
	2	1	0					4	5	6	2	0	0	0	0	0	1		0	1	15	4				4						0	1	1	0	0		0	0	0	1	0	0	0	1	0	0	0	0
15	2	1	1	109	122		37.8	4	5	6	2	0	0	0	0	1	0		0	1	15	4	4			4	2	4				0	1	1	0	0	1	0	0	0	1	0	0	0	1	0	0	0	0
13	1	1	1	121	99	22	36.7	4	5	6	2	0	1	0	0	0	0		0	1	15	4	4	4	12	4	2	4	3			0	0	1	1	0	1	0	0	0	1	0	0	0	1	0	0	0	0
24	2		1	138	104	18	37	4	5	6	1	0	1	0	0	0	1	0	0	1	15	4	4	4	12	4	2	4	3	3	16	0	0	0	0	0	1	0	0	0	1	0	0	1	0	0	0	0	0
30	1		1	143	102	18	37.7	4	5	6	1	0	0	0	0	0	1		0	1	15	4	4	4	12	4	2	4	3			0	0	1	1	0	1	0	0	0	1	0	0	1	0	0	0	0	0
23	1	1	1	135	106	18	36.3	4	1	6	1	0	0	0	0	0	1		0	1	11	3	4	4	11	4	2	4	3			0	0	1	1	0	1	0	0	0	1	0	0	1	0	0	0	0	0
1.8	2	1	1			22	37.2	4	5	6	3	0	0	0	0	0	1		0	1	15	4		4		4	1		3			0	1	1	0	0	1	0	0	0	1	0	0	0	0	1	0	0	0
24	1	1	1	111	98	18	36.5	4	5	6	4	0	0	0	0	1	0	0	0	1	15	4	4	4	12	4	2	4	3	3	16	0	0	0	1	0	0	0	0	0	1	0	0	0	0	0	1	0	0
25	2	1	1	135	90	20	36.8	4	5	6	1	0	0	0	0	0	1		0	1	15	4	4	4	12	4	2	4	3			0	0	1	0	0	0	0	0	0	1	0	0	1	0	0	0	0	0
12	1	1	1	124	97	21	37.1	4	5	6	1	0	0	0	0	0	1		0	1	15	4	4	4	12	4	2	4	3			0	0	1	1	0	1	0	0	0	1	0	0	1	0	0	0	0	0
1.5	2	1	1				36.2	4	5	6	5	0	0	0	0	0	1		0	1	15	4				4	1					0	1	1	0	0	0	0	0	0	1	0	0	0	0	0	0	1	0
12	2	1	1	99	112		38.1	4	5	6	4	0	0	0	0	0	1	0	0	1	15	4	4			4	2	4		3		0	1	1	0	0	1	0	0	0	1	0	0	0	0	0	1	0	0
43	1	1	1	109	58	18	36.8	4	5	6	3	0	1	0	0	0	0		0	1	15	4	4	4	12	4	2	4	3			0	0	1	1	0	1	0	0	0	1	0	0	0	0	1	0	0	0
29	1	1	1	126	86	20	37	4	5	6	3	0	1	0	0	0	0		0	1	15	4	4	4	12	4	2	4	3			0	0	1	1	0	0	0	0	0	1	0	0	0	0	1	0	0	0
50	2	1	1	163	79		36.6	4	5	6	8	1	0	0	0	0	1		0	1	15	4	4			4	2	4				0	1	1	0	0	0	0	0	0	1	0	0	0	0	0	0	0	0
47	1	1	1	128	106			4	5	6	7	3						1	6	3	15	4	4			4	2	4		2		0	1	1	1	0	1	0	0	0	0	0	1	0	0	0	0	0	0
26	1	1	0					4	5	6	7	4							6	4	15	4				4	2					0	1	1	1	0		0	0	0	0	0	1	0	0	0	0	0	0
37	1	1	1	110	82			4	5	6	7	4							6	4	15	4	4			4	2	4				0	1	1	1	0	0	0	0	0	0	0	1	0	0	0	0	0	0
48	1	1	0					4	5	6	7	4							6	4	15	4				4	2					0	1	1	1	0		0	0	0	0	0	1	0	0	0	0	0	0
36	1	1	1	163	67		37.2	4	5	6	2	0	2	3	0	0	0	1	1	3	15	4	4			4	2	4		2		0	1	1	1	0	0	0	1	0	0	0	0	0	1	0	0	0	0
26	1	1	1	138	92	26	36	4	5	6	1	0	2	0	0	0	0		1	2	15	4	4	4	12	4	2	4	3			0	0	1	1	0	1	0	1	0	0	0	0	1	0	0	0	0	0
27	1	1	0					4	5	6	1	0	3	0	0	0	1	1	1	3	15	4				4	2			2		0	1	1	1	0		0	1	0	0	0	0	1	0	0	0	0	0
24	1	1	1	110	88			4	5	6	1	0	0	0	0	0	2		1	2	15	4	4			4	2	4				0	1	1	1	0	0	0	1	0	0	0	0	1	0	0	0	0	0
58	1	1	1	129	106	20	36.1	4	5	6	1	2	0	1	0	0	0		1	2	15	4	4	4	12	4	1	4	3			0	0	1	1	0	1	0	1	0	0	0	0	1	0	0	0	0	0
45	1	1	1	132	103	18	36.4	2	3	4	1	0	0	2	0	0	0		2	2	9	3	4	4	11	2	2	4	3			0	0	1	1	0	1	0	0	1	0	0	0	1	0	0	0	0	0
6	2	1	1				36	4	5	6	1		1	0	1	0	1		1	1	15	4				4	2					0	1	1	0	0	0	0	1	0	0	0	0	1	0	0	0	0	0
29	2	1	1	134	98	24	37	4	5	6	1	0	0	0	0	0	1	0	1	1	15	4	4	4	12	4	2	4	3	3	16	0	0	0	0	0	1	0	1	0	0	0	0	1	0	0	0	0	0
34	1	1	1	118	98			4	5	6	12	0	0	0	0	0	3	1	1	3	15	4	4			4	2	4		2		0	1	1	1	0	0	0	1	0	0	0	0	0	0	0	0	0	1
37	1	1	1	137	63	18	36.8	4	5	6	1	0	0	0	0	0	3		1	3	15	4	4	4	12	4	2	4	3			0	0	1	1	0	0	0	1	0	0	0	0	1	0	0	0	0	0
23	2	1	1	118	101	17	37.2	4	5	6	4	0	0	0	0	0	1	0	0	1	15	4	4	4	12	4	2	4	3	3	16	0	0	0	0	0	1	0	0	0	1	0	0	0	0	0	1	0	0
74	1	1	1	182	65			4	5	6	1	0	0	1	0	0	0		0	1	15	4	4			4	1	4				0	1	1	1	0	0	0	0	0	1	0	0	1	0	0	0	0	0
40	2	1	1	141	103	18	36.5	4	5	6	1	0	0	0	0	0	1		0	1	15	4	4	4	12	4	2	4	3			0	0	1	0	0	1	0	0	0	1	0	0	1	0	0	0	0	0
32	2	1	1	125	122		37.6	4	5	6	1	0	0	0	0	0	1	0	0	1	15	4	4			4	2	4		3		0	1	1	0	0	1	0	0	0	1	0	0	1	0	0	0	0	0
21	1	1	1	130			37	4	5	6	3	0	0	0	0	0	1		0	1	15	4	4			4	2	4				0	1	1	1	0	0	0	0	0	1	0	0	0	0	1	0	0	0
22	1	1	1	128	85		37.3	4	5	6	1	0	0	0	0	0	1		0	1	15	4	4			4	2	4				0	1	1	1	0	0	0	0	0	1	0	0	1	0	0	0	0	0
42	1	1	1	128	110	20	36.2	4	5	6	2	1	0	0	0	0	0	0	0	1	15	4	4	4	12	4	2	4	3	3	16	0	0	0	1	0	1	0	0	0	1	0	0	0	1	0	0	0	0
32	1	1	1	156	70	18	36.6	4	5	6	1	0	0	0	0	0	1		0	1	15	4	4	4	12	4	2	4	3			0	0	1	1	0	0	0	0	0	1	0	0	1	0	0	0	0	0
49	2	1	1	167	65		36.6	4	5	6	2	0	0	0	1	0	0		0	1	15	4	4			4	2	4				0	1	1	0	0	0	0	0	0	1	0	0	0	1	0	0	0	0
34	2	1	1	100	96		36.5	4	5	6	3	0	0	0	1	0	0		0	1	15	4	4			4	2	4				0	1	1	0	0	0	0	0	0	1	0	0	0	0	1	0	0	0
20	1	1	1	129			36.8	4	5	6	2	0	0	0	0	0	1		0	1	15	4	4			4	2	4				0	1	1	1	0	0	0	0	0	1	0	0	0	1	0	0	0	0
22	1	1	1	111	92	18	36.7	4	5	6	3	0	0	0	0	0	1		0	1	15	4	4	4	12	4	2	4	3			0	0	1	1	0	0	0	0	0	1	0	0	0	0	1	0	0	0
24	1	1	1	125	75	17	37.3	4	5	6	3	0	0	0	0	0	1		0	1	15	4	4	4	12	4	2	4	3			0	0	1	1	0	0	0	0	0	1	0	0	0	0	1	0	0	0
49	2	1	1	138	88		36.5	4	5	6	3	0	0	0	0	0	2	0	0	2	15	4	4			4	2	4		3		0	1	1	0	0	0	0	0	0	1	0	0	0	0	1	0	0	0
39	1	1	1	118	77	18	36.8	4	5	6	1	0	0	0	0	0	1		0	1	15	4	4	4	12	4	2	4	3			0	0	1	1	0	0	0	0	0	1	0	0	1	0	0	0	0	0
28	1	1	1	145	114	24	37.4	4	5	6	2	0	1	0	0	0	0	0	0	1	15	4	4	4	12	4	2	4	3	3	16	0	0	0	1	0	1	0	0	0	1	0	0	0	1	0	0	0	0
32	1	1	1	97	64	18	36	4	5	6	3	0	0	1	0	0	0		0	1	15	4	4	4	12	4	2	4	3			0	0	1	1	0	0	0	0	0	1	0	0	0	0	1	0	0	0
17	2	1	1	107	86	24	36.8	4	5	6	1	0	0	0	1	0	1		0	1	15	4	4	4	12	4	2	4	3			0	0	1	0	0	1	0	0	0	1	0	0	1	0	0	0	0	0
30	1	1	1	132	18	17	37	4	5	6	1	0	0	0	0	0	1		0	1	15	4	4	4	12	4	2	4	3			0	0	1	1	0	1	0	0	0	1	0	0	1	0	0	0	0	0
7	2	1	1		92	20	37.9	4	5	6	1	0	0	0	0	0	1	0	0	1	15	4		4		4	2		3	3		0	1	1	0	0	0	0	0	0	1	0	0	1	0	0	0	0	0
30	2	1	1	113	94	18	36	4	5	6	2	0	0	0	0	0	1		0	1	15	4	4	4	12	4	2	4	3			0	0	1	0	0	0	0	0	0	1	0	0	0	1	0	0	0	0
12	2	1	1	99	112		38.1	4	5	6	4	0	0	0	0	0	1		0	1	15	4	4			4	2	4				0	1	1	0	0	1	0	0	0	1	0	0	0	0	0	1	0	0
43	1	1	1	109	58	18	36.8	4	5	6	3	0	1	0	0	0	0		0	1	15	4	4	4	12	4	2	4	3			0	0	1	1	0	1	0	0	0	1	0	0	0	0	1	0	0	0
29	1	1	1	126	86	20	37	4	5	6	3	0	1	0	0	0	0		0	1	15	4	4	4	12	4	2	4	3			0	0	1	1	0	0	0	0	0	1	0	0	0	0	1	0	0	0
49	2	1	1	147	69	22	36	4	5	6	4	2	0	0	0	0	3	1	0	3	15	4	4	4	12	4	2	4	3	2	15	0	0	0	0	0	1	0	0	0	1	0	0	0	0	0	1	0	0
57	2	1	1	137	65	20	36	4	5	6	1	1	0	0	0	1	0	0	0	1	15	4	4	4	12	4	1	4	3	3	15	0	0	0	0	0	0	0	0	0	1	0	0	1	0	0	0	0	0
32	1	1	1	130	100	28	36	4	5	6	1	3	0	3	0	0	0	1	6	3	15	4	4	4	12	4	2	4	3	2	15	0	0	0	1	0	1	0	0	0	0	0	1	1	0	0	0	0	0
50	2	1	1	149	90	24	36	4	5	6	1	2	0	0	0	0	4	1	99	4	15	4	4	4	12	4	2	4	3	2	15	0	0	0	0		1							1	0	0	0	0	0
40	1	1	1	130	64	18	36	4	5	6	4	2	3	3	0	0	0	2	0	3	15	4	4	4	12	4	2	4	3	1	14	0	0	0	1	0	0	0	0	0	1	0	0	0	0	0	1	0	0
5	2	1	1		167	26	36	4	5	6	3	2	0	3	0	0	0	1	6	3	15	4		4		4			3	2		0	1	1	0	0	1	0	0	0	0	0	1	0	0	1	0	0	0
20	1	1	1	121	100	28	36	4	5	6	4	2	0	0	2	0	0	1	0	2	15	4	4	4	12	4	2	4	3	2	15	0	0	0	1	0	1	0	0	0	1	0	0	0	0	0	1	0	0
19	1	1	1	120	86			4	5	6	3	1	2	0	0	0	0	1	0	2	15	4	4			4	2	4		2		0	1	1	1	0	0	0	0	0	1	0	0	0	0	1	0	0	0
33	1	1	0					4	5	6	4	1	2	0	0	0	0	1	0	2	15	4				4	2			2		0	1	1	1	0		0	0	0	1	0	0	0	0	0	1	0	0
38	1	1	1	106	82			4	5	6	1	2	0	2	0	0	4	2	1	4	15	4	4			4	2	4		1		0	1	1	1	0	0	0	1	0	0	0	0	1	0	0	0	0	0
17	2	1	1	140	100	22	36	4	5	6	1	1	0	0	0	0	2	1	0	2	15	4	4	4	12	4	2	4	3	2	15	0	0	0	0	0	1	0	0	0	1	0	0	1	0	0	0	0	0
39	1	1	1	120	80			4	5	6	1	2	0	0	0	0	4	1	5	4	15	4	4			4	2	4		2		0	1	1	1	0	0	0	0	0	0	1	0	1	0	0	0	0	0
32	1	1	1	90	80			4	5	6	1	1	0	2	0	0	0	1	0	2	15	4	4			4	2	4		2		0	1	1	1	0	0	0	0	0	1	0	0	1	0	0	0	0	0
2	2	1	1		160	38		4	5	6	8	2	2	0	0	0	0	1	0	2	15	4		3		4	1		2	2		0	1	1	0	0	1	0	0	0	1	0	0	0	0	0	0	0	0
31	1	1	1	99	68			4	5	6	1	1	3	0	0	0	0	1	0	3	15	4	4			4	2	4		2		0	1	1	1	0	0	0	0	0	1	0	0	1	0	0	0	0	0
28	1	1	1	98	71	22	36	4	5	6	4	1	0	0	0	0	3	1	0	3	15	4	4	4	12	4	2	4	3	2	15	0	0	0	1	0	1	0	0	0	1	0	0	0	0	0	1	0	0
22	1	1	1	157	100	20		4	5	6	1	2	0	0	0	0	4	1	5	4	15	4	4	4	12	4	2	4	3	2	15	0	0	0	1	0	0	0	0	0	0	1	0	1	0	0	0	0	0
21	1	1	1	147	120			4	5	6	4	2	0	4	0	0	0	1	6	4	15	4	4			4	2	4		2		0	1	1	1	0	1	0	0	0	0	0	1	0	0	0	1	0	0
20	2	1	1	137	100	30		4	5	6	1	1	0	0	0	0	4	1	3	4	15	4	4	3	11	4	2	4	2	2	14	0	0	0	0	0	1	1	0	0	0	0	0	1	0	0	0	0	0
24	1	1	1	140	100			4	5	6	4	1	0	0	2	0	0	1	0	2	15	4	4			4	2	4		2		0	1	1	1	0	0	0	0	0	1	0	0	0	0	0	1	0	0
5	2	1	1		132	28	36	4	5	6	2	1	2	0	0	0	0	1	0	2	15	4		4		4			3	2		0	1	1	0	0	1	0	0	0	1	0	0	0	1	0	0	0	0
59	1	1	1	149	99			4	5	6	3	1	0	0	0	0	3	1	5	3	15	4	4			4	1	4		2		0	1	1	1	0	0	0	0	0	0	1	0	0	0	1	0	0	0
37	1	1	0					4	5	6	4	1	0	2	0	0	0	1	0	2	15	4				4	2			2		0	1	1	1	0		0	0	0	1	0	0	0	0	0	1	0	0
21	1	0	1	110	94	25	36.8	4	5	6	3	5	0	0	0	0	4	2	6	5	15	4	4	4	12	4	2	4	3	1	14	0	0	0	1	0	1	0	0	0	0	0	1	0	0	1	0	0	0
2	2	0	1		120	30	38.3	4	5	6	8	3	0	0	0	0	3	1	5	3	15	4		3		4	1		2	2		0	1	1	0	0	1	0	0	0	0	1	0	0	0	0	0	0	0
50	2	1	1	163	79		36.6	4	5	6	8	1							0	1	15	4	4			4	2	4				0	1	1	0	0	0	0	0	0	1	0	0	0	0	0	0	0	0
36	1	0	1	155	90	24	37.4	4	5	6	1	3	2	2	2	0	3	2	5	3	15	4	4	4	12	4	2	4	3	1	14	0	0	0	1	0	1	0	0	0	0	1	0	1	0	0	0	0	0
47	1	1	1	128	106			4	5	6	8	3							6	3	15	4	4			4	2	4				0	1	1	1	0	1	0	0	0	0	0	1	0	0	0	0	0	0
26	1	1	0					4	5	6	13	4							6	4	15	4				4	2					0	1	1	1	0		0	0	0	0	0	1	0	0	0	0	0	0
35	1	0	1	130	82	23	36.8	4	5	6	1	3	2	3	0	0	1	1	1	3	15	4	4	4	12	4	2	4	3	2	15	0	0	0	1	0	1	0	1	0	0	0	0	1	0	0	0	0	0
37	1	1	1	110	82			4	5	6	13	4							6	4	15	4	4			4	2	4				0	1	1	1	0	0	0	0	0	0	0	1	0	0	0	0	0	0
48	1	1	0					4	5	6	13	4							6	4	15	4				4	2					0	1	1	1	0		0	0	0	0	0	1	0	0	0	0	0	0
36	1	0	1	120	83	23	37.2	4	5	6	1	3	1	3	0	0	1	1	6	3	15	4	4	4	12	4	2	4	3	2	15	0	0	0	1	0	1	0	0	0	0	0	1	1	0	0	0	0	0
24	2	0	1	110	84	26	36.8	4	5	6	1	3	3	1	0	0	1	1	6	3	15	4	4	4	12	4	2	4	3	2	15	0	0	0	0	0	1	0	0	0	0	0	1	1	0	0	0	0	0
35	1	0	1	120	76	21	37.5	4	5	6	1	2	1	1	1	0	1	0	5	2	15	4	4	4	12	4	2	4	3	3	16	0	0	0	1	0	1	0	0	0	0	1	0	1	0	0	0	0	0
30	2	0	1	110	79	22	36.7	4	5	6	1	4	2	2	0	0	4	2	6	4	15	4	4	4	12	4	2	4	3	1	14	0	0	0	0	0	1	0	0	0	0	0	1	1	0	0	0	0	0
37	1	1	1	137	63	18	36.8	4	5	6	1	0	0	0	0	0	2		1	2	15	4	4	4	12	4	2	4	3			0	0	1	1	0	0	0	1	0	0	0	0	1	0	0	0	0	0
12	1	1	1		97	17	36.1	4	5	6	1	0	0	1	0	0	1	0	1	1	15	4		4		4	2		3	3		0	1	1	1	0	0	0	1	0	0	0	0	1	0	0	0	0	0
2	2	0	1	0	118	32	37.6	4	5	6	1	2	1	2	0	0	0	0	5	2	15	4	0	3	7	4	1	1	2	3	11	0	0	0	0	0	1	0	0	0	0	1	0	1	0	0	0	0	0
33	1	0	1	130	75	21	36.8	4	5	6	1	4	1	3	0	0	4	2	6	4	15	4	4	4	12	4	2	4	3	1	14	0	0	0	1	0	1	0	0	0	0	0	1	1	0	0	0	0	0
52	1	0	1	150	81	21	36.9	4	5	6	1	3	2	3	3	0	3	3	6	3	15	4	4	4	12	4	2	4	3	1	14	0	0	0	1	0	1	0	0	0	0	0	1	1	0	0	0	0	0
37	1	0	1	140	69	20	37.4	4	5	6	3	4	1	0	1	4	3	3	6	4	15	4	4	4	12	4	2	4	3	1	14	0	0	0	1	0	0	0	0	0	0	0	1	0	0	1	0	0	0
47	2	0	1	110	74	22	36.8	4	5	6	3	3	0	0	0	3	0	1	6	3	15	4	4	4	12	4	2	4	3	2	15	0	0	0	0	0	1	0	0	0	0	0	1	0	0	1	0	0	0
	1	0	1	148	88		36.5	4	5	6	12	0	0	0	0	0	2		0	2	15	4	4			4		4				0	1	1	1	0	0	0	0	0	1	0	0	0	0	0	0	0	1
29	1	1	1	117	77			4	5	6	1	0	0	0	0	0	1	0	0	1	15	4	4			4	2	4		3		0	1	1	1	0	0	0	0	0	1	0	0	1	0	0	0	0	0
31	1	1	1	143	108			4	5	6	4	0	0	0	0	0	3		0	3	15	4	4			4	2	4				0	1	1	1	0	1	0	0	0	1	0	0	0	0	0	1	0	0
24	1	1	1	114	86			4	5	6	3	0	0	0	0	0	1		0	1	15	4	4			4	2	4				0	1	1	1	0	0	0	0	0	1	0	0	0	0	1	0	0	0
32	2	1	1	129	105			4	5	6	2	0	0	0	0	1	0		0	1	15	4	4			4	2	4				0	1	1	0	0	1	0	0	0	1	0	0	0	1	0	0	0	0
30	2	1	1	96	110		36.7	4	5	6	2	0	1	0	0	0	0		0	1	15	4	4			4	2	4				0	1	1	0	0	1	0	0	0	1	0	0	0	1	0	0	0	0
40	1	1	1	137	114		37.4	4	5	6	2	0	0	1	0	0	0		0	1	15	4	4			4	2	4				0	1	1	1	0	1	0	0	0	1	0	0	0	1	0	0	0	0
48	1	1	1	122	123			4	5	6	2	0	1	0	0	0	0	0	0	1	15	4	4			4	2	4		3		0	1	1	1	0	1	0	0	0	1	0	0	0	1	0	0	0	0
21	1	1	1	132	100		36	4	5	6	1	0	1	1	0	0	1		1	1	15	4	4			4	2	4				0	1	1	1	0	0	0	1	0	0	0	0	1	0	0	0	0	0
4	1	1	1		105	18	36.8	4	5	6	4	0	0	0	0	0	1		0	1	15	4		4		4	1		3			0	1	1	1	0	1	0	0	0	1	0	0	0	0	0	1	0	0
6	1	1	0					4	5	6	3	0	0	1	0	0	0		0	1	15	4				4	2					0	1	1	1	0		0	0	0	1	0	0	0	0	1	0	0	0
9	2	1	0					4	5	6	3	0	0	0	0	0	1	0	0	1	15	4				4	2			3		0	1	1	0	0		0	0	0	1	0	0	0	0	1	0	0	0
14	1	1	1	139	88	20	36.8	4	5	6	1		0	0	0	0	4	1	6	4	15	4	4	4	12	4	2	4	3	2	15	0	0	0	1	0	0	0	0	0	0	0	1	1	0	0	0	0	0
33	2	1	1	125	109			4	5	6	1	0	0	0	0	0	1		0	1	15	4	4			4	2	4				0	1	1	0	0	1	0	0	0	1	0	0	1	0	0	0	0	0
34	1	1	1	125	78			4	5	6	1	0	1	0	0	0	1		0	1	15	4	4			4	2	4				0	1	1	1	0	0	0	0	0	1	0	0	1	0	0	0	0	0
25	1	1	1	137	92		36.9	4	5	6	2	0	2	0	0	0	0		0	2	15	4	4			4	2	4				0	1	1	1	0	0	0	0	0	1	0	0	0	1	0	0	0	0
5	2	1	1				36.8	4	5	6	2		0	1	0	0	0		0	1	15	4				4						0	1	1	0	0	0	0	0	0	1	0	0	0	1	0	0	0	0
56	1	0	1	160	70	19	36.8	4	5	6	1	3	1	1	0	3	3	2	5	3	15	4	4	4	12	4	1	4	3	1	13	0	0	0	1	0	0	0	0	0	0	1	0	1	0	0	0	0	0
24	1	1	1	140	79	25	37.6	4	5	6	1	5	1	1	0	0	5	2	6	5	15	4	4	4	12	4	2	4	3	1	14	0	0	0	1	0	1	0	0	0	0	0	1	1	0	0	0	0	0
21	1	1	1	115	100	26	37.4	4	5	6	1	2	1	1	1	0	1	0	6	2	15	4	4	4	12	4	2	4	3	3	16	0	0	0	1	0	1	0	0	0	0	0	1	1	0	0	0	0	0
4	1	1	0																								1					1	1	1	1
4	1	0	0																								1					1	1	1	1
4	1	0	0					4	5	6	1	0	0	3	0	0	0		1	3	15	4				4	1					0	1	1	1	0		0	1	0	0	0	0	1	0	0	0	0	0
64	1	0	1	122	84		36.8	4	5	6	1		3	0	0	0	0	1	1	3	15	4	4			4	1	4		2		0	1	1	1	0	0	0	1	0	0	0	0	1	0	0	0	0	0
24	1	1	1	126	96		36	4	5	6	1	0	0	2	0	0	0		1	2	15	4	4			4	2	4				0	1	1	1	0	0	0	1	0	0	0	0	1	0	0	0	0	0
22	1	1	1	129	101		36.6	4	5	6	4	0	0	2	0	0	0		1	2	15	4	4			4	2	4				0	1	1	1	0	1	0	1	0	0	0	0	0	0	0	1	0	0
5	1	1	1				36.5	4	5	6	3	0	0	0	0	0	1		0	1	15	4				4						0	1	1	1	0	0	0	0	0	1	0	0	0	0	1	0	0	0
8	1	1	1				36	4	5	6	4	0	0	0	0	0	1		0	1	15	4				4	2					0	1	1	1	0	0	0	0	0	1	0	0	0	0	0	1	0	0
2	1	1	1				36	4	5	6	1	0	0	0	0	0	1		0	1	15	4				4	1					0	1	1	1	0	0	0	0	0	1	0	0	1	0	0	0	0	0
26	2	1	1	109			36	4	5	6	1	0	0	0	0	1	0	0	0	1	15	4	4			4	2	4		3		0	1	1	0	0	0	0	0	0	1	0	0	1	0	0	0	0	0
28	2	1	1	123	90		36	4	5	6	1	0	0	0	0	0	1		0	1	15	4	4			4	2	4				0	1	1	0	0	0	0	0	0	1	0	0	1	0	0	0	0	0
41	1	1	1	141	102		36.9	4	5	6	4	0	0	3	0	0	0		0	3	15	4	4			4	2	4				0	1	1	1	0	1	0	0	0	1	0	0	0	0	0	1	0	0
30	2	1	1	128	108		36	4	5	6	1	0	0	0	0	0	1		0	1	15	4	4			4	2	4				0	1	1	0	0	1	0	0	0	1	0	0	1	0	0	0	0	0
63	2	1	1	109	79		37.5	4	5	6	1	0	1	0	0	0	1		0	1	15	4	4			4	1	4				0	1	1	0	0	0	0	0	0	1	0	0	1	0	0	0	0	0
40	1	1	1					4	5	6	1	0	2	0	0	0	0		0	2	15	4				4	2					0	1	1	1	0	0	0	0	0	1	0	0	1	0	0	0	0	0
30	2	1	1	115	98	22	36.9	4	5	6	1	0	0	1	0	0	1		0	1	15	4	4	4	12	4	2	4	3			0	0	1	0	0	1	0	0	0	1	0	0	1	0	0	0	0	0
41	1	1	1	154	103	20	37.4	4	5	6	1	0	0	3	0	0	0		1	3	15	4	4	4	12	4	2	4	3			0	0	1	1	0	1	0	1	0	0	0	0	1	0	0	0	0	0
26	1	1	1	120	99		37	4	5	6	1	0	1	0	0	0	0	0	0	1	15	4	4			4	2	4		3		0	1	1	1	0	0	0	0	0	1	0	0	1	0	0	0	0	0
46	1	1	1	129	70	18	36.8	4	5	6	4	0	0	0	0	0	1		0	1	15	4	4	4	12	4	2	4	3			0	0	1	1	0	0	0	0	0	1	0	0	0	0	0	1	0	0
30	1	1	1	126	86	18	36.4	4	5	6	2	0	1	0	0	0	0		0	1	15	4	4	4	12	4	2	4	3			0	0	1	1	0	0	0	0	0	1	0	0	0	1	0	0	0	0
32	2	1	1	161	84	18	36.5	4	5	6	1	0	1	0	0	0	1		0	1	15	4	4	4	12	4	2	4	3			0	0	1	0	0	0	0	0	0	1	0	0	1	0	0	0	0	0
19	1	1	1	126	74	18	36.5	4	5	6	1	0	1	0	0	0	1		0	1	15	4	4	4	12	4	2	4	3			0	0	1	1	0	0	0	0	0	1	0	0	1	0	0	0	0	0
12	1	1	1	121	120	25	37.1	4	5	6	8	1					1		0	1	15	4	4	4	12	4	2	4	3			0	0	1	1	0	1	0	0	0	1	0	0	0	0	0	0	0	0
0.8	2	1	1				36.8	4	5	6	9	1	0	0	0	0	0	0	5	1	15	4				4	1			3		0	1	1	0	0	0	0	0	0	0	1	0	0	0	0	0	0	0
22	2	1	1	131	91		36.3	4	5	6	2	0	0	0	1	0	0		0	1	15	4	4			4	2	4				0	1	1	0	0	0	0	0	0	1	0	0	0	1	0	0	0	0
24	2	1	1	117	93	18	37	4	5	6	1	0	1	0	0	1	1	0	0	1	15	4	4	4	12	4	2	4	3	3	16	0	0	0	0	0	0	0	0	0	1	0	0	1	0	0	0	0	0
25	1	1	1	94	83		36.3	4	5	6	1	0	1	0	1	0	0		0	1	15	4	4			4	2	4				0	1	1	1	0	0	0	0	0	1	0	0	1	0	0	0	0	0
27	1	1	0					4	5	6	1	1	1	0	0	0	0	0	0	1	15	4				4	2			3		0	1	1	1	0		0	0	0	1	0	0	1	0	0	0	0	0
28	1	1	1	99	65			4	5	6	4	1	0	0	0	0	3	1	0	3	15	4	4			4	2	4		2		0	1	1	1	0	0	0	0	0	1	0	0	0	0	0	1	0	0
40	1	1	1	151	81	22	36	4	5	6	4	1	0	0	0	0	3	1	0	3	15	4	4	4	12	4	2	4	3	2	15	0	0	0	1	0	1	0	0	0	1	0	0	0	0	0	1	0	0
27	2	1	1	100	69			4	5	6	1	1	0	0	0	0	3	1	0	3	15	4	4			4	2	4		2		0	1	1	0	0	0	0	0	0	1	0	0	1	0	0	0	0	0
50	1	1	1	130	80			4	5	6	3	1	0	0	0	0	3	1	0	3	15	4	4			4	2	4		2		0	1	1	1	0	0	0	0	0	1	0	0	0	0	1	0	0	0
42	1	1	1	130	80			4	5	6	4	1	0	0	0	0	3	1	0	3	15	4	4			4	2	4		2		0	1	1	1	0	0	0	0	0	1	0	0	0	0	0	1	0	0
17	1	1	0					4	5	6	4	1	0	2	0	0	0	1	0	2	15	4				4	2			2		0	1	1	1	0		0	0	0	1	0	0	0	0	0	1	0	0
52	1	1	1	96				4	5	6	1	1	0	2	0	0	0	1	0	2	15	4	4			4	2	4		2		0	1	1	1	0	0	0	0	0	1	0	0	1	0	0	0	0	0
47	2	1	0					4	5	6	5	1	0	0	0	0	2	1	0	2	15	4				4	2			2		0	1	1	0	0		0	0	0	1	0	0	0	0	0	0	1	0
20	1	1	1	133	100	28	36	4	5	6	5	2	0	0	0	0	4	4	0	4	15	4	4	4	12	4	2	4	3	1	14	0	0	0	1	0	1	0	0	0	1	0	0	0	0	0	0	1	0
25	1	1	1	96	107	23	36	4	5	6	1	1	0	0	0	0	3	1	0	3	15	4	4	4	12	4	2	4	3	2	15	0	0	0	1	0	1	0	0	0	1	0	0	1	0	0	0	0	0
36	2	1	1	136	90			4	5	6	3	1	0	0	0	0	4	1	1	4	15	4	4			4	2	4		2		0	1	1	0	0	0	0	1	0	0	0	0	0	0	1	0	0	0
40	1	1	1	154	80			4	5	6	4	1	0	0	0	0	4	1	0	4	15	4	4			4	2	4		2		0	1	1	1	0	0	0	0	0	1	0	0	0	0	0	1	0	0
19	2	1	1	100	96			4	5	6	1	1	0	0	0	0	3	2	5	3	15	4	4			4	2	4		1		0	1	1	0	0	0	0	0	0	0	1	0	1	0	0	0	0	0
34	1	1	1	115	77		37.1	4	5	6	1	0	0	0	1	0	0		0	1	15	4	4			4	2	4				0	1	1	1	0	0	0	0	0	1	0	0	1	0	0	0	0	0
30	2	1	1	111	75	18	36.4	4	5	6	2	0	0	0	0	0	1		0	1	15	4	4	4	12	4	2	4	3			0	0	1	0	0	0	0	0	0	1	0	0	0	1	0	0	0	0
26	1	1	1	128	91	18	36.3	4	5	6	3	0	1	0	0	0	1	0	0	1	15	4	4	4	12	4	2	4	3	3	16	0	0	0	1	0	0	0	0	0	1	0	0	0	0	1	0	0	0
32	1	1	1			18	36.4	4	5	6	1	0	0	1	0	0	0		0	1	15	4		4		4	2		3			0	1	1	1	0	0	0	0	0	1	0	0	1	0	0	0	0	0
31	2	1	1	96				4	5	6	1	0	0	0	0	0	1		0	1	15	4	4			4	2	4				0	1	1	0	0	0	0	0	0	1	0	0	1	0	0	0	0	0
43	2	1	1	149	82		37	4	5	6	1	0	0	0	0	0	1		0	1	15	4	4			4	2	4				0	1	1	0	0	0	0	0	0	1	0	0	1	0	0	0	0	0
38	1	1	1	145	87	16	36.2	4	5	6	1	0	0	0	0	0	2		5	2	15	4	4	4	12	4	2	4	3			0	0	1	1	0	0	0	0	0	0	1	0	1	0	0	0	0	0
40	1	1	1	132	117		36.9	4	5	6	1	0	0	1	0	0	0		0	1	15	4	4			4	2	4				0	1	1	1	0	1	0	0	0	1	0	0	1	0	0	0	0	0
10	2	1	1		140	28	36	4	5	6	1	2	0	0	0	0	4	1	6	4	15	4		4		4	2		3	2		0	1	1	0	0	1	0	0	0	0	0	1	1	0	0	0	0	0
5	1	1	1	123	103		36	4	5	6	1	0	1	1	0	0	0		0	1	15	4	4			4		4				0	1	1	1	0	1	0	0	0	1	0	0	1	0	0	0	0	0
47	1	0	1	137	100			4	5	6	1	1	0	0	0	0	4	1	5	4	15	4	4			4	2	4		2		0	1	1	1	0	0	0	0	0	0	1	0	1	0	0	0	0	0
3	1	1	0					4	5	6	1	1	0	0	0	0	4	1	5	4	15	4				4	1			2		0	1	1	1	0		0	0	0	0	1	0	1	0	0	0	0	0
46	1	1	1	157	100	28	36	4	5	6	1	1	0	0	0	0	4	1	5	4	15	4	4	4	12	4	2	4	3	2	15	0	0	0	1	0	1	0	0	0	0	1	0	1	0	0	0	0	0
35	1	1	1	138	82			4	5	6	1	2	0	0	0	0	4	1	6	4	15	4	4			4	2	4		2		0	1	1	1	0	0	0	0	0	0	0	1	1	0	0	0	0	0
23	1	1	1	99	80			4	5	6	4	1	0	0	0	0	3	1	6	3	15	4	4			4	2	4		2		0	1	1	1	0	0	0	0	0	0	0	1	0	0	0	1	0	0
27	1	1	1	141	90			4	5	6	1	1	0	0	0	0	4	1	5	4	15	4	4			4	2	4		2		0	1	1	1	0	0	0	0	0	0	1	0	1	0	0	0	0	0
30	1	1	1	157	90			4	5	6	1	1	0	0	0	0	4	1	5	4	15	4	4			4	2	4		2		0	1	1	1	0	0	0	0	0	0	1	0	1	0	0	0	0	0
35	1	1	1	130	80			4	5	6	1	5	0	5	0	0	0	1	4	5	15	4	4			4	2	4		2		0	1	1	1	1	0	0	0	0	0	0	0	1	0	0	0	0	0
23	1	1	1	131	86	20		4	5	6	4	1	0	0	0	0	3	1	0	3	15	4	4	4	12	4	2	4	3	2	15	0	0	0	1	0	0	0	0	0	1	0	0	0	0	0	1	0	0
19	2	1	1	95	96	18	36.1	4	5	6	3	0	0	0	0	0	1		0	1	15	4	4	4	12	4	2	4	3			0	0	1	0	0	0	0	0	0	1	0	0	0	0	1	0	0	0
43	2	1	1	107	85	20	36.6	4	5	6	4	0	0	0	0	0	1		0	1	15	4	4	4	12	4	2	4	3			0	0	1	0	0	0	0	0	0	1	0	0	0	0	0	1	0	0
43	1	1	1	189	97	20	36	4	5	6	1	0	0	1	0	0	1	0	0	1	15	4	4	4	12	4	2	4	3	3	16	0	0	0	1	0	0	0	0	0	1	0	0	1	0	0	0	0	0
38	1	1	1	113	101	18	36.5	2	3	4	1	4	0	3	4	4	1	3	2	4	9	3	4	4	11	2	2	4	3	1	12	0	0	0	1	0	1	0	0	1	0	0	0	1	0	0	0	0	0
38	1	1	1	113	101	18	36.5	2	3	4	1	4	0	3	4	4	0	3	2	4	9	3	4	4	11	2	2	4	3	1	12	0	0	0	1	0	1	0	0	1	0	0	0	1	0	0	0	0	0
20	1	1	1	131	66	14	36.5	4	5	6	2	0	0	0	0	0	1		0	1	15	4	4	4	12	4	2	4	3			0	0	1	1	0	0	0	0	0	1	0	0	0	1	0	0	0	0
4	1	1	1		80		36.5	4	5	6	4	0	0	0	0	0	1		0	1	15	4				4	1					0	1	1	1	0	0	0	0	0	1	0	0	0	0	0	1	0	0
37	1	1	1	123	86	18	36.7	4	5	6	1	0	0	0	0	0	1		0	1	15	4	4	4	12	4	2	4	3			0	0	1	1	0	0	0	0	0	1	0	0	1	0	0	0	0	0
19	2	1	1	107	68	20	37.2	4	5	6	1	0	0	0	0	0	2		0	2	15	4	4	4	12	4	2	4	3			0	0	1	0	0	0	0	0	0	1	0	0	1	0	0	0	0	0
3	2	1	1		90	32	37.3	4	5	6	1	0	0	0	0	0			0		15	4		3		4	1		2			1	1	1	0	0	1	0	0	0	1	0	0	1	0	0	0	0	0
36	1	1	1	156	80		36.6	4	5	6	3	0	0	0	0	0	1		0	1	15	4	4			4	2	4				0	1	1	1	0	0	0	0	0	1	0	0	0	0	1	0	0	0
37	1	1	1	92	88		36.4	4	5	6	3	0	0	0	0	4	0		6	4	15	4	4			4	2	4				0	1	1	1	0	0	0	0	0	0	0	1	0	0	1	0	0	0
35	1	1	1	137	104		36.8	4	5	6	2	0	1	0	0	0	1	0	0	1	15	4	4			4	2	4		3		0	1	1	1	0	1	0	0	0	1	0	0	0	1	0	0	0	0
2.5	2	1	1				36.8	4	5	6	9	1							0	1	15	4				4	1					0	1	1	0	0	0	0	0	0	1	0	0	0	0	0	0	0	0
19	2	1	1	95	96		36.6	4	5	6	3	0	0	0	0	0	1		0	1	15	4	4			4	2	4				0	1	1	0	0	0	0	0	0	1	0	0	0	0	1	0	0	0
51	1	1	1	172	108		36.3	4	5	6	1	0	0	0	0	0	1		0	1	15	4	4			4	2	4				0	1	1	1	0	1	0	0	0	1	0	0	1	0	0	0	0	0
34	1	1	1	119	89		36.9	4	5	6	1	0	0	0	0	0	1	0	0	1	15	4	4			4	2	4		3		0	1	1	1	0	0	0	0	0	1	0	0	1	0	0	0	0	0
41	2	1	1	125	86		37	4	5	6	3	0	0	0	0	0	1		0	1	15	4	4			4	2	4				0	1	1	0	0	0	0	0	0	1	0	0	0	0	1	0	0	0
48	2	1	1	121	87		36.4	4	5	6	1	0	0	0	0	0	1		0	1	15	4	4			4	2	4				0	1	1	0	0	0	0	0	0	1	0	0	1	0	0	0	0	0
12	1	1	1	131	83		36.6	4	5	6	3	0	0	0	0	0	1		0	1	15	4	4			4	2	4				0	1	1	1	0	0	0	0	0	1	0	0	0	0	1	0	0	0
12	1	1	1	128	72	18	37	4	5	6	3	0	1	0	0	0	0		0	1	15	4	4	4	12	4	2	4	3			0	0	1	1	0	0	0	0	0	1	0	0	0	0	1	0	0	0
36	1	1	1	119	74	17	37	4	5	6	1	0	0	0	0	0	1		0	1	15	4	4	4	12	4	2	4	3			0	0	1	1	0	0	0	0	0	1	0	0	1	0	0	0	0	0
33	1	1	1	127	62	15	36.4	3	4	4	1	0	0	2	0	4	1		6	4	11	3	4	4	11	3	2	4	3			0	0	1	1	0	0	0	0	0	0	0	1	1	0	0	0	0	0
3	2	1	1		110	18	36.8	4	5	6	98		1	0	0		0		0	1	15	4		4		4	1		3			0	1	1	0	0	1	0	0	0	1	0	0	0	0	0	0	0	0
38	2	1	1	101	80	16	36.1	4	5	6	1	0	0	0	0	0	1		0	1	15	4	4	4	12	4	2	4	3			0	0	1	0	0	0	0	0	0	1	0	0	1	0	0	0	0	0
23	2	1	1	98	80	13	36	4	5	6	1	0	0	0	0	0	1	0	0	1	15	4	4	4	12	4	2	4	3	3	16	0	0	0	0	0	0	0	0	0	1	0	0	1	0	0	0	0	0
29	2	1	1	110	105	18	37	4	5	6	1	0	0	0	0	0	1		0	1	15	4	4	4	12	4	2	4	3			0	0	1	0	0	1	0	0	0	1	0	0	1	0	0	0	0	0
8	2	1	1		80	16	36	4	5	6	3	0	0	0	0	1	0		0	1	15	4		4		4	2		3			0	1	1	0	0	0	0	0	0	1	0	0	0	0	1	0	0	0
7	1	1	1				36	4	5	6	3	0	0	0	0	0	1		0	1	15	4				4	2					0	1	1	1	0	0	0	0	0	1	0	0	0	0	1	0	0	0
5	1	1	1		105	18	36.8	4	5	6	4	0	0	0	0	0	1		0	1	15	4		4		4			3			0	1	1	1	0	1	0	0	0	1	0	0	0	0	0	1	0	0
6	1	1	0					4	5	6	3	0	0	1	0	0	0		0	1	15	4				4	2					0	1	1	1	0		0	0	0	1	0	0	0	0	1	0	0	0
9	2	1	0					4	5	6	3	0	0	0	0	0	2		0	2	15	4				4	2					0	1	1	0	0		0	0	0	1	0	0	0	0	1	0	0	0
14	1	1	1	139	88	20	36.8	4	1		1	0	0	0	0	0	4		6	4			4	4		4	2	4	3			0	1	1	1	0	0	0	0	0	0	0	1	1	0	0	0	0	0
33	2	1	1	125	109			4	5	6	1	0	0	0	0	0	1		0	1	15	4	4			4	2	4				0	1	1	0	0	1	0	0	0	1	0	0	1	0	0	0	0	0
34	1	1	1	125	78			4	5	6	1	0	0	0	0	0	1		0	1	15	4	4			4	2	4				0	1	1	1	0	0	0	0	0	1	0	0	1	0	0	0	0	0
25	1	1	1	137	92		36.9	4	5	6	2	0	1	0	0	0	0		0	1	15	4	4			4	2	4				0	1	1	1	0	0	0	0	0	1	0	0	0	1	0	0	0	0
5	2	1	1				36.8	4	5	6	2	1	0	1	0	0	0	0	0	1	15	4				4				3		0	1	1	0	0	0	0	0	0	1	0	0	0	1	0	0	0	0
25	1	1	1	128	85	20	37	4	5	6	1										15	4	4	4	12	4	2	4	3			1	0	1	1		0							1	0	0	0	0	0
25	2	1	1	128	85	20	37	4	5	6	1	0	0	2	0	0	0		0	2	15	4	4	4	12	4	2	4	3			0	0	1	0	0	0	0	0	0	1	0	0	1	0	0	0	0	0
19	1	1	1	188				4	5	6	4	0	0	1	0	0	0	0	0	1	15	4	4			4	2	4		3		0	1	1	1	0	0	0	0	0	1	0	0	0	0	0	1	0	0
22	1	1	1	122	75	18	36.2	4	5	6	1	0	0		0	0	1		0	1	15	4	4	4	12	4	2	4	3			0	0	1	1	0	0	0	0	0	1	0	0	1	0	0	0	0	0
28	2	1	1	121	92	18	36.7	4	5	6	4	0	0	1	0	0	0		0	1	15	4	4	4	12	4	2	4	3			0	0	1	0	0	0	0	0	0	1	0	0	0	0	0	1	0	0
34	1	1	1	126	93	18	36.5	4	5	6	1	0	0	0	0	0	1		5	1	15	4	4	4	12	4	2	4	3			0	0	1	1	0	0	0	0	0	0	1	0	1	0	0	0	0	0
34	2	1	1	130	86	18	36.8	4	5	6	1	0	0	0	0	0	1		0	1	15	4	4	4	12	4	2	4	3			0	0	1	0	0	0	0	0	0	1	0	0	1	0	0	0	0	0
35	1	1	1	164	104	18	36.2	4	5	6	1	0	1	0	0	0	1		0	1	15	4	4	4	12	4	2	4	3			0	0	1	1	0	1	0	0	0	1	0	0	1	0	0	0	0	0
23	1	1	1	145	99	20	37	4	5	6	1	0	0	1	0	0	0	0	0	1	15	4	4	4	12	4	2	4	3	3	16	0	0	0	1	0	0	0	0	0	1	0	0	1	0	0	0	0	0
30	1	1	1	135	100		36.4	4	5	6	1	1							0	1	15	4	4			4	2	4				0	1	1	1	0	0	0	0	0	1	0	0	1	0	0	0	0	0
39	1	0	1	140	110		37	4	5	6	2	0	0	0	0		3	2	1	3	15	4	4			4	2	4		1		0	1	1	1	0	1	0	1	0	0	0	0	0	1	0	0	0	0
25	2	1	1	121	87		36.4	4	5	6	2	0	1	1	0	0	0		1	1	15	4	4			4	2	4				0	1	1	0	0	0	0	1	0	0	0	0	0	1	0	0	0	0
30	1	1	1	111	74			4	5	6	1	0	0	0	0	0	3	1	1	3	15	4	4			4	2	4		2		0	1	1	1	0	0	0	1	0	0	0	0	1	0	0	0	0	0
9	1	0	1				37.4	4	5	6	1	0	2	1	0	0	0		1	2	15	4				4	2					0	1	1	1	0	0	0	1	0	0	0	0	1	0	0	0	0	0
9	1	1	1				37.4	4	5	6	1	0	1	1	0	0	3	1	1	3	15	4				4	2			2		0	1	1	1	0	0	0	1	0	0	0	0	1	0	0	0	0	0
33	1	1	1	140	96		37.2	4	5	6	1	0	0	0	0	0	3	1	5	3	15	4	4			4	2	4		2		0	1	1	1	0	0	0	0	0	0	1	0	1	0	0	0	0	0
73	1	1	1	149	84	20		4	5	6	1	0	0	3	0	0	0		1	3	15	4	4	4	12	4	1	4	3			0	0	1	1	0	0	0	1	0	0	0	0	1	0	0	0	0	0
60	1	1	1	158	99			4	4	6	1		1	4	1	1	1		1	4	14	4	4			4	1	4				0	1	1	1	0	0	0	1	0	0	0	0	1	0	0	0	0	0
47	1	0	0					4	5	6	1	0	0	0	0	0	2	0	1	2	15	4				4	2			3		0	1	1	1	0		0	1	0	0	0	0	1	0	0	0	0	0
54	1	1	0					4	5	6	1	0	0	0	0	0	2		1	2	15	4				4	2					0	1	1	1	0		0	1	0	0	0	0	1	0	0	0	0	0
36	1	1	1	111	68			4	5	6	2	0	0	3	0	0	0	1	1	3	15	4	4			4	2	4		2		0	1	1	1	0	0	0	1	0	0	0	0	0	1	0	0	0	0
34	1	1	1	128	94			4	5	6	3	0	0	0	0	2	0		1	2	15	4	4			4	2	4				0	1	1	1	0	0	0	1	0	0	0	0	0	0	1	0	0	0
49	1	1	1					4	5	6	1	0	0	2	0	0	0	0	1	2	15	4				4	2			3		0	1	1	1	0	0	0	1	0	0	0	0	1	0	0	0	0	0
																																1	1	1			0
0.5	2	1	1		112		36.8	4	5	6	3	0	0	1	0	0	0	0	1	1	15	4				4	1			3		0	1	1	0	0	1	0	1	0	0	0	0	0	0	1	0	0	0
20	1	1	1	110	75	18	37.2	4	5	6	1	0	0	0	0	2	0		1	2	15	4	4	4	12	4	2	4	3			0	0	1	1	0	0	0	1	0	0	0	0	1	0	0	0	0	0
36	1	1	1	147	87		36.7	4	5	6	1	0	0	0	0	1	1		0	1	15	4	4			4	2	4				0	1	1	1	0	0	0	0	0	1	0	0	1	0	0	0	0	0
43	2	1	1	149	106		36.5	4	5	6	1	0	0	0	0	0	1		0	1	15	4	4			4	2	4				0	1	1	0	0	1	0	0	0	1	0	0	1	0	0	0	0	0
54	1	1	1	155	76	20	37.9	4	5	6	1	0	1	0	0	0	1	0	0	1	15	4	4	4	12	4	2	4	3	3	16	0	0	0	1	0	0	0	0	0	1	0	0	1	0	0	0	0	0
7	1	1	1			18	36.4	4	5	6	1	0	1	0	0	0	0		0	1	15	4		4		4	2		3			0	1	1	1	0	0	0	0	0	1	0	0	1	0	0	0	0	0
50	1	1	1	84	96	18	36.6	4	5	6	3	0	2	0	0	0	0		0	2	15	4	3	4	11	4	2	3	3			0	0	1	1	0	1	0	0	0	1	0	0	0	0	1	0	0	0
12	2	1	1	107	97		36.8	4	5	6	1	0	0	0	0	0	1	0	0	1	15	4	4			4	2	4		3		0	1	1	0	0	0	0	0	0	1	0	0	1	0	0	0	0	0
11	2	1	1	111	92		36.1	4	5	6	3	0	0	0	0	0	1	0	0	1	15	4	4			4	2	4		3		0	1	1	0	0	0	0	0	0	1	0	0	0	0	1	0	0	0
32	1	1	1	109	69		37	4	5		1	1							0	1			4			4	2	4				0	1	1	1	0	0	0	0	0	1	0	0	1	0	0	0	0	0
26	1	1	1	143	63		37	4	5	6	1	1							0	1	15	4	4			4	2	4				0	1	1	1	0	0	0	0	0	1	0	0	1	0	0	0	0	0
78	1	1	1	141	99		37.8	4	5	6	3	0	0	1	0	0	0		0	1	15	4	4			4	1	4				0	1	1	1	0	0	0	0	0	1	0	0	0	0	1	0	0	0
39	1	1	1	129	93			4	5	6	2	0	0	0	0	0			0		15	4	4			4	2	4				1	1	1	1	0	0	0	0	0	1	0	0	0	1	0	0	0	0
85	1	1	1	166	130		37.3	4	5	6	3	0	0	0	0	0	1		0	1	15	4	4			4	1	4				0	1	1	1	0	1	0	0	0	1	0	0	0	0	1	0	0	0
25	2	1	1	125	91		36.2	4	5	6	2	0	0	0	1	0	0		0	1	15	4	4			4	2	4				0	1	1	0	0	0	0	0	0	1	0	0	0	1	0	0	0	0
8.5	1	1	1		98		38	4	5	6	5	0	0	0	0	0	1		0	1	15	4				4	2					0	1	1	1	0	0	0	0	0	1	0	0	0	0	0	0	1	0
40	1	1	1	137	102	21	36.7	4	5	6	1	0	0	0	0	0	1		0	1	15	4	4	4	12	4	2	4	3			0	0	1	1	0	1	0	0	0	1	0	0	1	0	0	0	0	0
33	1	1	1	136	64	20	36.9	4	5	6	1	0	1	0	0	0	1	0	0	1	15	4	4	4	12	4	2	4	3	3	16	0	0	0	1	0	0	0	0	0	1	0	0	1	0	0	0	0	0
27	1	1	1	135	80	20	36.5	4	5	6	1	1	0	0	0	0	0	0	0	1	15	4	4	4	12	4	2	4	3	3	16	0	0	0	1	0	0	0	0	0	1	0	0	1	0	0	0	0	0
40	1	1	1	138	84	18	36.4	4	5	6	1	0	0	0	0	0	1		0	1	15	4	4	4	12	4	2	4	3			0	0	1	1	0	0	0	0	0	1	0	0	1	0	0	0	0	0
0.9	1	1	1				36.5	4	5	6	8	1							0	1	15	4				4	1					0	1	1	1	0	0	0	0	0	1	0	0	0	0	0	0	0	0
20	1	1	1	129	66	18	36.8	4	5	6	4	0	0	0	0	0	1		0	1	15	4	4	4	12	4	2	4	3			0	0	1	1	0	0	0	0	0	1	0	0	0	0	0	1	0	0
42	1	1	1	131	79	18	37.1	4	5	6	1	0	0	0	1	0	0		0	1	15	4	4	4	12	4	2	4	3			0	0	1	1	0	0	0	0	0	1	0	0	1	0	0	0	0	0
58	2	1	1	140	85	22	36.5	4	5	6	1	0	0	1	0	0	1	0	0	1	15	4	4	4	12	4	1	4	3	3	15	0	0	0	0	0	1	0	0	0	1	0	0	1	0	0	0	0	0
46	2	1	1	128	88	22	37.2	4	5	6	1	0	1	0	0	0	0		0	1	15	4	4	4	12	4	2	4	3			0	0	1	0	0	1	0	0	0	1	0	0	1	0	0	0	0	0
20	1	1	1	158	79	20	36.5	4	5	6	1	0	1	0	0	0	1		0	1	15	4	4	4	12	4	2	4	3			0	0	1	1	0	0	0	0	0	1	0	0	1	0	0	0	0	0
33	2	1	1	114	90	20	36.4	4	5	6	2	0	0	1	0	0	0		0	1	15	4	4	4	12	4	2	4	3			0	0	1	0	0	0	0	0	0	1	0	0	0	1	0	0	0	0
30	2	1	1	132	128	24	37.1	4	5	6	1	0	0	0	0	0	0		0		15	4	4	4	12	4	2	4	3			1	0	1	0	0	1	0	0	0	1	0	0	1	0	0	0	0	0
27	1	1	1	112	76	20	37.5	4	5	6	1	0	0	0	0	0	1	0	0	1	15	4	4	4	12	4	2	4	3	3	16	0	0	0	1	0	0	0	0	0	1	0	0	1	0	0	0	0	0
34	1	1	1	136	64	20	36.9	4	5	6	2	0	0	0	0	0	1		0	1	15	4	4	4	12	4	2	4	3			0	0	1	1	0	0	0	0	0	1	0	0	0	1	0	0	0	0
49	2	1	1	126	130	30	36.8	4	5	6	2	0	0	0	0	0	1	0	0	1	15	4	4	3	11	4	2	4	2	3	15	0	0	0	0	0	1	0	0	0	1	0	0	0	1	0	0	0	0
25	2	1	1	138	72	18	37.2	4	5	6	2	1	0	0	0	0	0	0	0	1	15	4	4	4	12	4	2	4	3	3	16	0	0	0	0	0	0	0	0	0	1	0	0	0	1	0	0	0	0
2	1	1	1		98	20	36.8	4	5	6	9	1	0	0	0	0	0		0	1	15	4		4		4	1		3			0	1	1	1	0	0	0	0	0	1	0	0	0	0	0	0	0	0
25	1	1	1	141	97		36	4	5	6	4	0	0	0	0	0	1		0	1	15	4	4			4	2	4				0	1	1	1	0	0	0	0	0	1	0	0	0	0	0	1	0	0
27	1	1	1	139	86		36.4	4	5	6	1	0	0	0	0	0	1		0	1	15	4	4			4	2	4				0	1	1	1	0	0	0	0	0	1	0	0	1	0	0	0	0	0
20	1	1	1	115	87		36.5	4	5	6	3	0	0	0	0	1	0		0	1	15	4	4			4	2	4				0	1	1	1	0	0	0	0	0	1	0	0	0	0	1	0	0	0
13	1	1	1	132	86		36.3	4	5	6	5	0	0	0	0	1	0		0	1	15	4	4			4	2	4				0	1	1	1	0	0	0	0	0	1	0	0	0	0	0	0	1	0
53	2	1	1	118	79		36.5	4	5	6	2	0	1	1	0	0	0		0	1	15	4	4			4	2	4				0	1	1	0	0	0	0	0	0	1	0	0	0	1	0	0	0	0
26	1	1	1	140	92	26	37.2	4	5	6	1	3	2	3	0	0	3	3	6	3	15	4	4	4	12	4	2	4	3	1	14	0	0	0	1	0	1	0	0	0	0	0	1	1	0	0	0	0	0
29	2	1	1	120	83	20	37	4	5	6	1	0	0	0	0	0	2		1	2	15	4	4	4	12	4	2	4	3			0	0	1	0	0	0	0	1	0	0	0	0	1	0	0	0	0	0
35	1	1	1	149	87	22	36.9	4	5	6	1	0	0	0	0	0	2	0	1	2	15	4	4	4	12	4	2	4	3	3	16	0	0	0	1	0	1	0	1	0	0	0	0	1	0	0	0	0	0
30	2	1	1	128	108		36	4	5	6	1	0	0	3	0	0	1		1	3	15	4	4			4	2	4				0	1	1	0	0	1	0	1	0	0	0	0	1	0	0	0	0	0
30	2	1	1	135	100		36.9	4	5	6	1	0	0	0	0	0	2		1	2	15	4	4			4	2	4				0	1	1	0	0	0	0	1	0	0	0	0	1	0	0	0	0	0
23	1	1	1	151	55	18	37.4	4	5	6	2	0	2	0	1	0	0	0	1	2	15	4	4	4	12	4	2	4	3	3	16	0	0	0	1	0	1	0	1	0	0	0	0	0	1	0	0	0	0
55	2	1	1	81	109	18	36.1	4	5	6	1	0	2	3	0	0	0	1	1	3	15	4	3	4	11	4	2	3	3	2	14	0	0	0	0	0	1	0	1	0	0	0	0	1	0	0	0	0	0
14	1	1	1	113	71	17	37.4	4	5	6	1	0	1	3	0	0	0		2	3	15	4	4	4	12	4	2	4	3			0	0	1	1	0	0	0	0	1	0	0	0	1	0	0	0	0	0
14	1	1	1	113	71	17	37.4	3	3	5	1	0	1	3	0	0	1	1	2	3	11	3	4	4	11	3	2	4	3	2	14	0	0	0	1	0	0	0	0	1	0	0	0	1	0	0	0	0	0
21	1	1	1	126	74	18	36.5	4	5	6	1	0	2	2	0	0	1		1	2	15	4	4	4	12	4	2	4	3			0	0	1	1	0	0	0	1	0	0	0	0	1	0	0	0	0	0
28	2	1	1	115	88		36.7	4	5	6	1	0	3	0	0	0	2		1	3	15	4	4			4	2	4				0	1	1	0	0	0	0	1	0	0	0	0	1	0	0	0	0	0
41	1	1	1	170	86	24	36.9	4	5	6	1	3	2	2	2	0	3	1	6	3	15	4	4	4	12	4	2	4	3	2	15	0	0	0	1	0	1	0	0	0	0	0	1	1	0	0	0	0	0
6	1	1	1	85	118	32	36.8	4	5	6	3	4	2	4	0	0	0	1	5	4	15	4	3	3	10	4	2	3	2	2	13	0	0	0	1	0	1	0	0	0	0	1	0	0	0	1	0	0	0
27	1	0	1	150	76	21	38.3	4	5	6	1	4	2	2	0	0	4	1	6	4	15	4	4	4	12	4	2	4	3	2	15	0	0	0	1	0	1	0	0	0	0	0	1	1	0	0	0	0	0
23	1	0	1	130	82	23	36.7	4	5	6	1	4	0	0	0	0	4	1	5	4	15	4	4	4	12	4	2	4	3	2	15	0	0	0	1	0	1	0	0	0	0	1	0	1	0	0	0	0	0
20	1	0	1	150	100	26	38.2	4	5	6	8	3	3	3	3	0	0	4	6	3	15	4	4	4	12	4	2	4	3	1	14	0	0	0	1	0	1	0	0	0	0	0	1	0	0	0	0	0	0
58	1	0	1	170	79	21	37.6	4	5	6	2	4	4	4	2	0	0	2	6	4	15	4	4	4	12	4	1	4	3	1	13	0	0	0	1	0	1	0	0	0	0	0	1	0	1	0	0	0	0
33	1	0	1	120	78	23	36.8	4	5	6	2	3	2	3	2	0	3	2	5	3	15	4	4	4	12	4	2	4	3	1	14	0	0	0	1	0	1	0	0	0	0	1	0	0	1	0	0	0	0
37	1	0	1	140	70	19	36.7	4	5	6	1	3	0	0	0	3	3	2	5	3	15	4	4	4	12	4	2	4	3	1	14	0	0	0	1	0	0	0	0	0	0	1	0	1	0	0	0	0	0
72	1	0	1	170	68	19	37.1	4	5	6	2	2	2	0	2	0	0	0	0	2	15	4	4	4	12	4	1	4	3	3	15	0	0	0	1	0	0	0	0	0	1	0	0	0	1	0	0	0	0
38	1	0	1	115	90	24	37.7	4	5	6	2	5	0	3	0	5	0	2	6	5	15	4	4	4	12	4	2	4	3	1	14	0	0	0	1	0	1	0	0	0	0	0	1	0	1	0	0	0	0
22	2	1	0					4	5	6	1	0	0	0	3	0	1	1	2	3	15	4				4	2			2		0	1	1	0	0		0	0	1	0	0	0	1	0	0	0	0	0
23	1	1	1	112	75	18	37.1	4	5	6	1	0	1	1	0	0	1		1	1	15	4	4	4	12	4	2	4	3			0	0	1	1	0	0	0	1	0	0	0	0	1	0	0	0	0	0
24	2	1	1	103	69	20	36.2	4	5	6	2	1							0	1	15	4	4	4	12	4	2	4	3			0	0	1	0	0	0	0	0	0	1	0	0	0	1	0	0	0	0
25	1	1	1	82	60		37.3	2	3	5	12	0	0	5	0	0	0		6	5	10	3	3			2	2	3				0	1	1	1	0	1	0	0	0	0	0	1	0	0	0	0	0	1
33	1	1	1	147	75	18	36.1	4	5	6	1	0	0	0	0	0	1	0	0	1	15	4	4	4	12	4	2	4	3	3	16	0	0	0	1	0	0	0	0	0	1	0	0	1	0	0	0	0	0
29	1	1	1	128	18	36.7		4	5	6	1	0	2	0	0	0	1		0	2	15	4	4	3	11	4	2	4	2			0	0	1	1	0	1	0	0	0	1	0	0	1	0	0	0	0	0
20	1	1	1	127	85	20	36.9	4	5	6	1	0	0	2	0	0	1		0	2	15	4	4	4	12	4	2	4	3			0	0	1	1	0	0	0	0	0	1	0	0	1	0	0	0	0	0
29	1	1	1	146	66	20	36.7	4	5	6	1	0	0	0	0	0	2		0	2	15	4	4	4	12	4	2	4	3			0	0	1	1	0	0	0	0	0	1	0	0	1	0	0	0	0	0
22	2	1	1	112	81	20	37	4	5	6	1	1	0	0	0	0	0		0	1	15	4	4	4	12	4	2	4	3			0	0	1	0	0	0	0	0	0	1	0	0	1	0	0	0	0	0
22	2	1	1	112	86	18	37	4	5	6	4	0	0	1	0	0	0		0	1	15	4	4	4	12	4	2	4	3			0	0	1	0	0	0	0	0	0	1	0	0	0	0	0	1	0	0
46	1	1	1	131	69	18	36.3	4	5	6	3	0	0	0	1	0	0		0	1	15	4	4	4	12	4	2	4	3			0	0	1	1	0	0	0	0	0	1	0	0	0	0	1	0	0	0
15	1	1	1	107	104	20	37	4	5	6	3	0	0	0	0	0	2	0	0	2	15	4	4	4	12	4	2	4	3	3	16	0	0	0	1	0	1	0	0	0	1	0	0	0	0	1	0	0	0
28	2	1	1	113	85	20	37.2	4	5	6	1	0	0	0	0	0	2		0	2	15	4	4	4	12	4	2	4	3			0	0	1	0	0	0	0	0	0	1	0	0	1	0	0	0	0	0
3	1	1	1		100	20	38	4	5	6	3	0	0	0	0	0	1		0	1	15	4		4		4	1		3			0	1	1	1	0	0	0	0	0	1	0	0	0	0	1	0	0	0
50	1	1	1	111	78	18	36.7	4	5	6	2	0	1	0	0	0	0		0	1	15	4	4	4	12	4	2	4	3			0	0	1	1	0	0	0	0	0	1	0	0	0	1	0	0	0	0
8	2	1	1		90	20	36.5	4	5	6	2	0	0	0	0	0	1		0	1	15	4		4		4	2		3			0	1	1	0	0	0	0	0	0	1	0	0	0	1	0	0	0	0
55	1	0	1	140	81	23	36.7	4	5	6	2	4	0	0	0	3	4	2	6	4	15	4	4	4	12	4	2	4	3	1	14	0	0	0	1	0	1	0	0	0	0	0	1	0	1	0	0	0	0
28	1	0	1	140	90	16	37.8	4	5	6	2	5	0	0	0	0	5	2	1	5	15	4	4	4	12	4	2	4	3	1	14	0	0	0	1	0	0	0	1	0	0	0	0	0	1	0	0	0	0
32	1	0	1	120	83	22	36.8	4	5	6	2	4	0	3	0	4	0	3	6	4	15	4	4	4	12	4	2	4	3	1	14	0	0	0	1	0	1	0	0	0	0	0	1	0	1	0	0	0	0
32	1	1	1			18	36	4	5	6	1	0	0	1	0	0	3	1	1	3	15	4		4		4	2		3	2		0	1	1	1	0	0	0	1	0	0	0	0	1	0	0	0	0	0
34	2	1	1	110	108		37	4	5	6	1		1	3	3	3	2	3	1	3	15	4	4			4	2	4		1		0	1	1	0	0	1	0	1	0	0	0	0	1	0	0	0	0	0
36	1	1	1	125	116		36.6	4	5	6	2	0	0	1	0	0	0	0	0	1	15	4	4			4	2	4		3		0	1	1	1	0	1	0	0	0	1	0	0	0	1	0	0	0	0
40	2	1	1	119	86		36	4	5	6	1	0	0	0	0	0	1		0	1	15	4	4			4	2	4				0	1	1	0	0	0	0	0	0	1	0	0	1	0	0	0	0	0
31	1	1	1	135	68		36.6	4	5	6	3	0	0	0	0	1			0	1	15	4	4			4	2	4				0	1	1	1	0	0	0	0	0	1	0	0	0	0	1	0	0	0
40	2	1	1	140	76		36.6	4	5	6	2	0	0	0	1	0	0		0	1	15	4	4			4	2	4				0	1	1	0	0	0	0	0	0	1	0	0	0	1	0	0	0	0
25	1	1	1	153	75		36	4	5	6	1	0	0	0	1	0	0		0	1	15	4	4			4	2	4				0	1	1	1	0	0	0	0	0	1	0	0	1	0	0	0	0	0
18	2	1	1	102	73		36.4	4	5	6	3	0	0	0	0	1	0		0	1	15	4	4			4	2	4				0	1	1	0	0	0	0	0	0	1	0	0	0	0	1	0	0	0
20	2	1	1	103	95		36.8	4	5	6	3	1	0	0	0	0	0		0	1	15	4	4			4	2	4				0	1	1	0	0	0	0	0	0	1	0	0	0	0	1	0	0	0
3.5	1	1	1	128	62		36.7	4	5	6	4	0	0	0	0	0	1		0	1	15	4	4			4	1	4				0	1	1	1	0	0	0	0	0	1	0	0	0	0	0	1	0	0
39	1	1	1	110	96		36	4	5	6	2	0	1	0	0	0	0	0	0	1	15	4	4			4	2	4		3		0	1	1	1	0	0	0	0	0	1	0	0	0	1	0	0	0	0
27	2	1	1	122	80		36.8	4	5	6	8	0	0	0	0	0	1		0	1	15	4	4			4	2	4				0	1	1	0	0	0	0	0	0	1	0	0	0	0	0	0	0	0
46	1	1	1	131	68	20	36.3	4	5	6	3	0	0	0	0	0	1	0	0	1	15	4	4	4	12	4	2	4	3	3	16	0	0	0	1	0	0	0	0	0	1	0	0	0	0	1	0	0	0
30	1	1	1	120	75	18	37	4	5	6	3	0	0	0	0	0	1		0	1	15	4	4	4	12	4	2	4	3			0	0	1	1	0	0	0	0	0	1	0	0	0	0	1	0	0	0
26	1	1	0					4	5	6	1	0	1	2	0	0	0		0	2	15	4				4	2					0	1	1	1	0		0	0	0	1	0	0	1	0	0	0	0	0
30	1	1	1		80		36.3	4	5	6	1	0	0	0	0	0	1		0	1	15	4				4	2					0	1	1	1	0	0	0	0	0	1	0	0	1	0	0	0	0	0
34	1	1	1	128			36	4	5	6	4	0	0	0	0	0	1	0	0	1	15	4	4			4	2	4		3		0	1	1	1	0	0	0	0	0	1	0	0	0	0	0	1	0	0
16	1	1	1	110	88		36.9	4	5	6	4	0	0	0	0	0	1		0	1	15	4	4			4	2	4				0	1	1	1	0	0	0	0	0	1	0	0	0	0	0	1	0	0
26	1	1	1	122	80		36.7	4	5	6	2	0	1	0	0	0	0		0	1	15	4	4			4	2	4				0	1	1	1	0	0	0	0	0	1	0	0	0	1	0	0	0	0
64	1	1	1	130	92	20	37.4	4	5	6	1	0	2	3	0	0	0	1	1	3	15	4	4	4	12	4	1	4	3	2	14	0	0	0	1	0	0	0	1	0	0	0	0	1	0	0	0	0	0
42	2	1	1	136	69		37.1	4	5	6	1	1	0	0	0	0			1	1	15	4	4			4	2	4				0	1	1	0	0	0	0	1	0	0	0	0	1	0	0	0	0	0
43	2	1	0					4	5	6	1	0	0	3	0	0	1		1	3	15	4				4	2					0	1	1	0	0		0	1	0	0	0	0	1	0	0	0	0	0
21	1	0	1	110	94	27	37.3	4	5	6	1	4	2	3	2	0	4	2	5	4	15	4	4	4	12	4	2	4	3	1	14	0	0	0	1	0	1	0	0	0	0	1	0	1	0	0	0	0	0
70	2	0	1	160	72	22	36.5	4	5	6	1	2	2	0	2	0	2	0	0	2	15	4	4	4	12	4	1	4	3	3	15	0	0	0	0	0	1	0	0	0	1	0	0	1	0	0	0	0	0
26	1	0	1	145	96	23	38.1	4	5	6	1	4	2	4	0	0	4	3	6	4	15	4	4	4	12	4	2	4	3	1	14	0	0	0	1	0	1	0	0	0	0	0	1	1	0	0	0	0	0
36	1	0	1	120	88	19	36.8	4	5	6	3	3	0	0	2	2	3	1	0	3	15	4	4	4	12	4	2	4	3	2	15	0	0	0	1	0	0	0	0	0	1	0	0	0	0	1	0	0	0
39	1	0	1	140	76	20	37.4	4	5	6	1	3	2	2	3	3	2	2	5	3	15	4	4	4	12	4	2	4	3	1	14	0	0	0	1	0	0	0	0	0	0	1	0	1	0	0	0	0	0
29	1	0	1	115	101	25	37.5	4	5	6	1	4	2	4	2	4	2	2	6	4	15	4	4	4	12	4	2	4	3	1	14	0	0	0	1	0	1	0	0	0	0	0	1	1	0	0	0	0	0
29	2	1	1	114	82	22	36.2	4	5	6	1	0	0	1	0	0	0		0	1	15	4	4	4	12	4	2	4	3			0	0	1	0	0	1	0	0	0	1	0	0	1	0	0	0	0	0
25	1	1	1	115	61	18	37.3	4	5	6	1	1							0	1	15	4	4	4	12	4	2	4	3			0	0	1	1	0	0	0	0	0	1	0	0	1	0	0	0	0	0
5	2	1	1		70	18	37.5	4	5	6	98	0	1	0	0	0	0		0	1	15	4		4		4			3			0	1	1	0	0	0	0	0	0	1	0	0	0	0	0	0	0	0
20	1	1	1	127	74	18	36.7	4	5	6	1	0	0	0	0	0	1		0	1	15	4	4	4	12	4	2	4	3			0	0	1	1	0	0	0	0	0	1	0	0	1	0	0	0	0	0
2	1	1	1		109	20	37.3	4	5	6	98	0	1	0		0	0		0	1	15	4		4		4	1		3			0	1	1	1	0	1	0	0	0	1	0	0	0	0	0	0	0	0
4	2	1	1		90	20	37	4	5	6	4	0	0	0	0	0	1		0	1	15	4		4		4	1		3			0	1	1	0	0	0	0	0	0	1	0	0	0	0	0	1	0	0
29	2	1	1	109	91	20	36.4	4	5	6	2	0	1	0	0	0	0	0	0	1	15	4	4	4	12	4	2	4	3	3	16	0	0	0	0	0	0	0	0	0	1	0	0	0	1	0	0	0	0
60	2	1	0					4	5	6	3	0	0	0	0	0	2		0	2	15	4				4	1					0	1	1	0	0		0	0	0	1	0	0	0	0	1	0	0	0
16	2	1	1	126	68	22	36.8	4	5	6	3	0	1	0	0	0	0		0	1	15	4	4	4	12	4	2	4	3			0	0	1	0	0	1	0	0	0	1	0	0	0	0	1	0	0	0
17	1	1	1	114	64			4	5	6	5	0	0	0	0	0	1		0	1	15	4	4			4	2	4				0	1	1	1	0	0	0	0	0	1	0	0	0	0	0	0	1	0
28	1	1	1	139	68	18	37.2	4	5	6	1	0	0	2	0	0	0		0	2	15	4	4	4	12	4	2	4	3			0	0	1	1	0	0	0	0	0	1	0	0	1	0	0	0	0	0
24	2	1	0					4	5	6	1	0	0	1	0	0	0	0	0	1	15	4				4	2			3		0	1	1	0	0		0	0	0	1	0	0	1	0	0	0	0	0
28	1	1	1	125	90	20	37	4	5	6	1	0	0	0	0	0	1		0	1	15	4	4	4	12	4	2	4	3			0	0	1	1	0	0	0	0	0	1	0	0	1	0	0	0	0	0
28	1	1	1	109	78	18	36.8	4	5	6	1	0	0	1	0	0	0		0	1	15	4	4	4	12	4	2	4	3			0	0	1	1	0	0	0	0	0	1	0	0	1	0	0	0	0	0
18	1	1	1	108	82	18	37.4	4	5	6	1	0	0	0	0	0	1		0	1	15	4	4	4	12	4	2	4	3			0	0	1	1	0	0	0	0	0	1	0	0	1	0	0	0	0	0
39	2	1	1	153	76	18	37.1	4	5	6	2	0	0	0	0	0	1		0	1	15	4	4	4	12	4	2	4	3			0	0	1	0	0	0	0	0	0	1	0	0	0	1	0	0	0	0
28	1	1	0					4	5	6	1	0	0	0	0	0	1	0	0	1	15	4				4	2			3		0	1	1	1	0		0	0	0	1	0	0	1	0	0	0	0	0
27	1	1	1	120	80	20	37	4	5	6	2	0	1	0	0	0	0		0	1	15	4	4	4	12	4	2	4	3			0	0	1	1	0	0	0	0	0	1	0	0	0	1	0	0	0	0
14	2	1	1	110	88	20	36.4	4		6	1	0	0	0	0	0	1		0	1			4	4		4	2	4	3			0	1	1	0	0	0	0	0	0	1	0	0	1	0	0	0	0	0
42	1	1	1	127	94	20	36.4	4	5	6	1	0	1	0	0	0	1		0	1	15	4	4	4	12	4	2	4	3			0	0	1	1	0	0	0	0	0	1	0	0	1	0	0	0	0	0
27	1	1	1	87	106	18	36.5	4	5	6	3	0	0	0	0	0	2		0	2	15	4	3	4	11	4	2	3	3			0	0	1	1	0	1	0	0	0	1	0	0	0	0	1	0	0	0
52	2	1	1	150	84	18	36.5	4	5	6	3	0	0	0	0	0	1	0	0	1	15	4	4	4	12	4	2	4	3	3	16	0	0	0	0	0	0	0	0	0	1	0	0	0	0	1	0	0	0
24	1	1	1	128	59	20	37	4	5	6	2	0	0	1	0	0	1		1	1	15	4	4	4	12	4	2	4	3			0	0	1	1	0	1	0	1	0	0	0	0	0	1	0	0	0	0
27	1	1	0					4	5	6	1	0	1	0	0	0	0		0	1	15	4				4	2					0	1	1	1	0		0	0	0	1	0	0	1	0	0	0	0	0
21	1	1	1	135	92	20	36.9	4	5	6	1	0	0	0	0	0	1		0	1	15	4	4	4	12	4	2	4	3			0	0	1	1	0	0	0	0	0	1	0	0	1	0	0	0	0	0
28	1	1	0					4	5	6	1	0	0	0	0	0	1		0	1	15	4				4	2					0	1	1	1	0		0	0	0	1	0	0	1	0	0	0	0	0
41	2	1	1	113	89	18	36.2	4	5	6	3	0	0	0	0	0	2		6	2	15	4	4	4	12	4	2	4	3			0	0	1	0	0	0	0	0	0	0	0	1	0	0	1	0	0	0
70	1	1	1	136	72			4	5	6	3	0	0	0	0	0	1	0	0	1	15	4	4			4	1	4		3		0	1	1	1	0	0	0	0	0	1	0	0	0	0	1	0	0	0
40	1	1	1	120	64		36.7	4	5	6	1	0	0	0	1	0	0		0	1	15	4	4			4	2	4				0	1	1	1	0	0	0	0	0	1	0	0	1	0	0	0	0	0
16	2	1	1	114	87		36.3	4		6	5	0	0	0	0	0	1		0	1			4			4	2	4				0	1	1	0	0	0	0	0	0	1	0	0	0	0	0	0	1	0
30	2	1	1	131	88		36.1	4	5	6	3	0	0	0	0	0	1		0	1	15	4	4			4	2	4				0	1	1	0	0	0	0	0	0	1	0	0	0	0	1	0	0	0
3	1	1	1				36.3	4	5	6	3	0	1	0	0	0	0		0	1	15	4				4	1					0	1	1	1	0	0	0	0	0	1	0	0	0	0	1	0	0	0
10	2	1	1				37.6	4	5	6	2	0	1	0	0	0	0	0	0	1	15	4				4	2			3		0	1	1	0	0	0	0	0	0	1	0	0	0	1	0	0	0	0
12	1	1	1				37.5	4	5	6	3	0	0	0	0	0	1		0	1	15	4				4	2					0	1	1	1	0	0	0	0	0	1	0	0	0	0	1	0	0	0
13	2	1	1	116	117		36.4	4	5	6	5	0	0	0	0	0	1		0	1	15	4	4			4	2	4				0	1	1	0	0	1	0	0	0	1	0	0	0	0	0	0	1	0
28		1	1	132	72			4	5	6	1	0	0	1	0	0	0		6	1	15	4	4			4	2	4				0	1	1		0	0	0	0	0	0	0	1	1	0	0	0	0	0
17	2	1	1	94	73		36.3	4	5	6	3	0	0	1	0	0	0		0	1	15	4	4			4	2	4				0	1	1	0	0	0	0	0	0	1	0	0	0	0	1	0	0	0
8	2	1	1		105		36.8	4	5	6	4	0	0	0	0	0	2	0	0	2	15	4				4	2			3		0	1	1	0	0	1	0	0	0	1	0	0	0	0	0	1	0	0
23	1	1	1	121	82	18	37.3	4	5	6	4	0	0	0	0	0	2		0	2	15	4	4	4	12	4	2	4	3			0	0	1	1	0	0	0	0	0	1	0	0	0	0	0	1	0	0
16	1	1	1	117	91	19	36.4	4	5	6	3	0	1	1	0	0	0		0	1	15	4	4	4	12	4	2	4	3			0	0	1	1	0	0	0	0	0	1	0	0	0	0	1	0	0	0
67	2	1	1	130	96	20	37.5	4	5	6	1	0	0	0	0	0	1		0	1	15	4	4	4	12	4	1	4	3			0	0	1	0	0	0	0	0	0	1	0	0	1	0	0	0	0	0
5	2	1	1		67	16	37.5	4	5	6	3	0	0	0	0	0	2		0	2	15	4		4		4			3			0	1	1	0	0	0	0	0	0	1	0	0	0	0	1	0	0	0
24	2	1	1					4	5	6	1	0	0	0	2	0	0		1	2	15	4				4	2					0	1	1	0	0	0	0	1	0	0	0	0	1	0	0	0	0	0
22	1	1	1	159	106	24	37	4	5	6	1	0	2	0	0	0	0	0	1	2	15	4	4	4	12	4	2	4	3	3	16	0	0	0	1	0	1	0	1	0	0	0	0	1	0	0	0	0	0
2	2	1	1			20	37.2		5	6	1	0	1	0	0	0	3		1	3				4		4	1		3			0	1	1	0	0	0	0	1	0	0	0	0	1	0	0	0	0	0
23	2	1	1	152	82	20	36.4	4	5	6	1	0	0	0	0	0	2	0	1	2	15	4	4	4	12	4	2	4	3	3	16	0	0	0	0	0	0	0	1	0	0	0	0	1	0	0	0	0	0
21	1	1	0					4	5	6	1	0	2	2	0	0	0	0	1	2	15	4				4	2			3		0	1	1	1	0		0	1	0	0	0	0	1	0	0	0	0	0
24	1	1	1	107	104	20	37	4	5	6	12	0	0	0	0	0	3	1	1	3	15	4	4	4	12	4	2	4	3	2	15	0	0	0	1	0	1	0	1	0	0	0	0	0	0	0	0	0	1
24	1	1	1	143	68	20	36	4	5	6	1	0	2	0	0	0	1	0	1	2	15	4	4	4	12	4	2	4	3	3	16	0	0	0	1	0	0	0	1	0	0	0	0	1	0	0	0	0	0
13	2	1	1	111	113	16	37.3	4	5	6	1	0	0	0	0	0	2		0	2	15	4	4	4	12	4	2	4	3			0	0	1	0	0	1	0	0	0	1	0	0	1	0	0	0	0	0
45	1	1	1	161	102		37	4	5	6	1	0	0	0	1	0	1	0	1	1	15	4	4			4	2	4		3		0	1	1	1	0	1	0	1	0	0	0	0	1	0	0	0	0	0
25	1	1	1	120	51		36.3	4	5	6	2	0	2	0	0	0	0		1	2	15	4	4			4	2	4				0	1	1	1	0	1	0	1	0	0	0	0	0	1	0	0	0	0
24	1	1	1	128	59	20	37	4	5	6	2	0	0	1	0	0	1		0	1	15	4	4	4	12	4	2	4	3			0	0	1	1	0	1	0	0	0	1	0	0	0	1	0	0	0	0
24	1	1	1	126	70	20	37.5	4	5	6	1	0	0	2	1	0	0		0	2	15	4	4	4	12	4	2	4	3			0	0	1	1	0	0	0	0	0	1	0	0	1	0	0	0	0	0
5	1	1	1				36.9	4	5	6	3	0	1	0	0	0	0		0	1	15	4				4						0	1	1	1	0	0	0	0	0	1	0	0	0	0	1	0	0	0
24	1	1	1	123	74			4	5	6	5	0	0	0	0	0	1		0	1	15	4	4			4	2	4				0	1	1	1	0	0	0	0	0	1	0	0	0	0	0	0	1	0
5	1	1	1		110	17	36.8	4	5	6	4	0	0	0	0	0	1		0	1	15	4		4		4			3			0	1	1	1	0	1	0	0	0	1	0	0	0	0	0	1	0	0
2	1	1	1				37.6	4	5	6	1	0	1	1	1	0	1		1	1	15	4				4	1					0	1	1	1	0	0	0	1	0	0	0	0	1	0	0	0	0	0
27	1	1	1	161	126	20	37.5	4	5	6	1	0	1	3	0	0	1		1	3	15	4	4	4	12	4	2	4	3			0	0	1	1	0	1	0	1	0	0	0	0	1	0	0	0	0	0
34	1	1	1	139	79	20	36.5	4	5	6	11	1	0	0	0	0	1		1	1	15	4	4	4	12	4	2	4	3			0	0	1	1	0	0	0	1	0	0	0	0	0	0	0	0	0	0
23	1	1	1	131	20		37.4	4	5	6	11	2	0	0	0	0	1		1	2	15	4	4			4	2	4				0	1	1	1	0	1	0	1	0	0	0	0	0	0	0	0	0	0
27	2	1	1	99	84	20	36.5	4	5	6	5	0	0	0	0	0	1	0	0	1	15	4	4	4	12	4	2	4	3	3	16	0	0	0	0	0	0	0	0	0	1	0	0	0	0	0	0	1	0
50	1	1	1	146	78	18	36	4	5	6	3	0	0	1	0	0	0		0	1	15	4	4	4	12	4	2	4	3			0	0	1	1	0	0	0	0	0	1	0	0	0	0	1	0	0	0
12	1	1	1			22	36.8	4	5	6	2	0	0	1	0	0	0		0	1	15	4		4		4	2		3			0	1	1	1	0	1	0	0	0	1	0	0	0	1	0	0	0	0
28	2	1	1	132	87	20	37.5	4	5	6	1	0	0	0	0	0	1		0	1	15	4	4	4	12	4	2	4	3			0	0	1	0	0	0	0	0	0	1	0	0	1	0	0	0	0	0
22	1	1	1	130	85	20	36.5	4	5	6	1	0	0	1	0	0	1		0	1	15	4	4	4	12	4	2	4	3			0	0	1	1	0	0	0	0	0	1	0	0	1	0	0	0	0	0
19	2	1	1	126	94	18	37.5	4	5	6	3	0	0	0	0	0	2	0	0	2	15	4	4	4	12	4	2	4	3	3	16	0	0	0	0	0	0	0	0	0	1	0	0	0	0	1	0	0	0
																																1	1	1			0
26	2	1	1	125	80	18	37.5	4	5	6	1	0	0	0	1	0	0		0	1	15	4	4	4	12	4	2	4	3			0	0	1	0	0	0	0	0	0	1	0	0	1	0	0	0	0	0
27	1	1	1	113	80	20	36.5	4	5	6	1	0	0	0	0	1	0		0	1	15	4	4	4	12	4	2	4	3			0	0	1	1	0	0	0	0	0	1	0	0	1	0	0	0	0	0
25	1	1	1	109	70	20	36.5	4	5	6	1	0	0	1	0	0	0		0	1	15	4	4	4	12	4	2	4	3			0	0	1	1	0	0	0	0	0	1	0	0	1	0	0	0	0	0
27	1	1	1	123	80	20	37.5	4	5	6	1	0	0	0	1	0	0		0	1	15	4	4	4	12	4	2	4	3			0	0	1	1	0	0	0	0	0	1	0	0	1	0	0	0	0	0
32	2	1	1	124	90	20	37.5	4	5	6	2	1							0	1	15	4	4	4	12	4	2	4	3			0	0	1	0	0	0	0	0	0	1	0	0	0	1	0	0	0	0
48	1	1	0					4	5	6	1	0	0	1	0	0	0		0	1	15	4				4	2					0	1	1	1	0		0	0	0	1	0	0	1	0	0	0	0	0
32	1	1	1	120	70	20	36	4	5	6	1	0	0	0	0	0	2	0	0	2	15	4	4	4	12	4	2	4	3	3	16	0	0	0	1	0	0	0	0	0	1	0	0	1	0	0	0	0	0
29	2	1	1	125	80	20	36	4	5	6	2	0	0	0	0	0	1		0	1	15	4	4	4	12	4	2	4	3			0	0	1	0	0	0	0	0	0	1	0	0	0	1	0	0	0	0
66	1	1	1	156	94	17	36.5	4	5	6	5	0	0	0	0	0	1		0	1	15	4	4	4	12	4	1	4	3			0	0	1	1	0	0	0	0	0	1	0	0	0	0	0	0	1	0
20	1	1	1	123	66	18	37.5	4	5	6	1	0	0	1	0	0	0		0	1	15	4	4	4	12	4	2	4	3			0	0	1	1	0	0	0	0	0	1	0	0	1	0	0	0	0	0
18	1	1	1	131	78	20	36.5	4	5	6	4	0	0	0	0	0	1	0	0	1	15	4	4	4	12	4	2	4	3	3	16	0	0	0	1	0	0	0	0	0	1	0	0	0	0	0	1	0	0
23		1	1	134	75	18	36	4	5	6	1	0	0	0	0	0	1		0	1	15	4	4	4	12	4	2	4	3			0	0	1		0	0	0	0	0	1	0	0	1	0	0	0	0	0
25	1	1	1	130	105	20	37.5	4	5	6	1	0	0	0	0	0	0	0	0		15	4	4	4	12	4	2	4	3	3	16	1	0	0	1	0	1	0	0	0	1	0	0	1	0	0	0	0	0
54	1	1	1	146	95	18	36.5	4	5	6	4	0	0	0	0	0	1		0	1	15	4	4	4	12	4	2	4	3			0	0	1	1	0	0	0	0	0	1	0	0	0	0	0	1	0	0
42	1	1	1	128	101	18	37	4	5	6	1	0	0	0	0	0	1		0	1	15	4	4	4	12	4	2	4	3			0	0	1	1	0	1	0	0	0	1	0	0	1	0	0	0	0	0
25	2	1	1	126	74	20	36.1	4	5	6	1	0	1	1	0	0	0		0	1	15	4	4	4	12	4	2	4	3			0	0	1	0	0	0	0	0	0	1	0	0	1	0	0	0	0	0
42	1	1	1	129	122	20	36.4	4	5	6	1	0	2	3	0	0	1	1	1	3	15	4	4	4	12	4	2	4	3	2	15	0	0	0	1	0	1	0	1	0	0	0	0	1	0	0	0	0	0
8	1	1	1				36.7	4	5	6	98	0	0	0	0	1	0	0	0	1	15	4				4	2			3		0	1	1	1	0	0	0	0	0	1	0	0	0	0	0	0	0	0
58	1	1	1	102	90		36.6	4	5	6	2	0	0	0	1	0	0		0	1	15	4	4			4	1	4				0	1	1	1	0	0	0	0	0	1	0	0	0	1	0	0	0	0
46	2	1	1	163	74		36.7	4	5	6	1	0	0	1	0	0	0		0	1	15	4	4			4	2	4				0	1	1	0	0	0	0	0	0	1	0	0	1	0	0	0	0	0
8	1	1	1				37.1	4	5	6	5	0	0	0	0	0	1		0	1	15	4				4	2					0	1	1	1	0	0	0	0	0	1	0	0	0	0	0	0	1	0
33	1	1	1	129	86		36.8	4	5	6	3	0	0	0	0	0	1		0	1	15	4	4			4	2	4				0	1	1	1	0	0	0	0	0	1	0	0	0	0	1	0	0	0
18	1	1	1	121	86		37.1	4	5	6	2	0	1	0	0	0	0	0	0	1	15	4	4			4	2	4		3		0	1	1	1	0	0	0	0	0	1	0	0	0	1	0	0	0	0
54	1	1	1	88	136	32		3	3	5	1	5					2		4	5	11	3	3	3	9	3	2	3	2			0	0	1	1	1	1	0	0	0	0	0	0	1	0	0	0	0	0
26	1	1	1	140	62		36.3	4	5	6	3	0	0	0	0	1	0		0	1	15	4	4			4	2	4				0	1	1	1	0	0	0	0	0	1	0	0	0	0	1	0	0	0
73	2	1	1	127	79		36.3	4	5	6	3	0	0	0	0	0	1		0	1	15	4	4			4	1	4				0	1	1	0	0	0	0	0	0	1	0	0	0	0	1	0	0	0
19	1	1	1	133	80	18	37.5	4	5	6	3	0	0	0	0	0	1		0	1	15	4	4	4	12	4	2	4	3			0	0	1	1	0	0	0	0	0	1	0	0	0	0	1	0	0	0
47	1	1	1	122	80	18	36.5	4	5	6	1	0	0	0	0	0	3	1	1	3	15	4	4	4	12	4	2	4	3	2	15	0	0	0	1	0	0	0	1	0	0	0	0	1	0	0	0	0	0
58	1	1	1	126	82	18	37.5	4	5	6	1	0	0	1	0	0	0		0	1	15	4	4	4	12	4	1	4	3			0	0	1	1	0	0	0	0	0	1	0	0	1	0	0	0	0	0
24	1	1	1	113	92	18	36.5	4	5	6	1	0	0	0	0	0	1		0	1	15	4	4	4	12	4	2	4	3			0	0	1	1	0	0	0	0	0	1	0	0	1	0	0	0	0	0
46	2	1	1	138	86	20	37.6	4	5	6	3	0	0	0	0	0	3	1	0	3	15	4	4	4	12	4	2	4	3	2	15	0	0	0	0	0	0	0	0	0	1	0	0	0	0	1	0	0	0
35	1	1	1	126	81	20	36.7	4	5	6	1	0	0	0	0	0	1	0	0	1	15	4	4	4	12	4	2	4	3	3	16	0	0	0	1	0	0	0	0	0	1	0	0	1	0	0	0	0	0
9	1	1	1		90	20	38	1	5	6	8	0	0	0	0	0	1		0	1	12	3		4		4	2		3			0	1	1	1	0	0	0	0	0	1	0	0	0	0	0	0	0	0
60	2	1	1	120	90	20	36.5	4	5	6	1	0	0	0	0	0	1		0	1	15	4	4	4	12	4	1	4	3			0	0	1	0	0	0	0	0	0	1	0	0	1	0	0	0	0	0
6	2	1	0					4	5	6	1	0	1	0	0	0	0		0	1	15	4				4	2					0	1	1	0	0		0	0	0	1	0	0	1	0	0	0	0	0
2	1	1	1		80	18	36.1	4	5	6	1	0	0	0	0	0	1		0	1	15	4		4		4	1		3			0	1	1	1	0	0	0	0	0	1	0	0	1	0	0	0	0	0
65	1	1	1	136	90	20	37.2	4	5		1	0	0	0	0	0	1		0	1			4	4		4	1	4	3			0	1	1	1	0	0	0	0	0	1	0	0	1	0	0	0	0	0
30	1	1	0					4	5	6	3	0	0	0	0	0	3		1	3	15	4				4	2					0	1	1	1	0		0	1	0	0	0	0	0	0	1	0	0	0
31	1	1	0					4	5	6	1	0	0	0	0	0	2	0	1	2	15	4				4	2			3		0	1	1	1	0		0	1	0	0	0	0	1	0	0	0	0	0
32	1	1	0					4	5	6	1	0	1	2	0	0	0		1	2	15	4				4	2					0	1	1	1	0		0	1	0	0	0	0	1	0	0	0	0	0
3	1	1	0					4	5	6	98			1	0	0	0		1	1	15	4				4	1					0	1	1	1	0		0	1	0	0	0	0	0	0	0	0	0	0
49	1	1	0					4	5	6	2	0	0	0	0	3	0		1	3	15	4				4	2					0	1	1	1	0		0	1	0	0	0	0	0	1	0	0	0	0
14	2	1	0					4	5	6	1	0	0	0	0	0	1		1	1	15	4				4	2					0	1	1	0	0		0	1	0	0	0	0	1	0	0	0	0	0
37	1	1	0					4	5	6	1	0	2	0	0	0	0		1	2	15	4				4	2					0	1	1	1	0		0	1	0	0	0	0	1	0	0	0	0	0
51	1	1	1	111	74	20	37.4	4	5	6	1	0	0	0	0	0	2	0	0	2	15	4	4	4	12	4	2	4	3	3	16	0	0	0	1	0	0	0	0	0	1	0	0	1	0	0	0	0	0
22	1	1	1	112	64	19	36.1	4	5	6	4	0	0	0	0	0	2		1	2	15	4	4	4	12	4	2	4	3			0	0	1	1	0	0	0	1	0	0	0	0	0	0	0	1	0	0
28	1	1	1	134	77	18	36.8	4	5	6	1	0	0	0	0	0	2		1	2	15	4	4	4	12	4	2	4	3			0	0	1	1	0	0	0	1	0	0	0	0	1	0	0	0	0	0
33	1	1	1	138	84	19	36.8	4	5	6	1	2	0	0	0	0	1		1	2	15	4	4	4	12	4	2	4	3			0	0	1	1	0	0	0	1	0	0	0	0	1	0	0	0	0	0
2	1	1	1		80	18	36.1	4	5	6	1	0	0	0	0	0	1		0	1	15	4		4		4	1		3			0	1	1	1	0	0	0	0	0	1	0	0	1	0	0	0	0	0
6	2	1	0					4	5	6	1	0	1	0	0	0	1	0	0	1	15	4				4	2			3		0	1	1	0	0		0	0	0	1	0	0	1	0	0	0	0	0
65	1	1	1	136	90	20	37.2	4	5	6	1	0	0	0	0	0	1		0	1	15	4	4	4	12	4	1	4	3			0	0	1	1	0	0	0	0	0	1	0	0	1	0	0	0	0	0
9	2	1	1	131	68	18	36.8	4	5	6	3	0	0	0	0	1	0		0	1	15	4	4	4	12	4	2	4	3			0	0	1	0	0	0	0	0	0	1	0	0	0	0	1	0	0	0
35	2	1	0					4	5	6	1	0	0	3	0	0	0	1	1	3	15	4				4	2			2		0	1	1	0	0		0	1	0	0	0	0	1	0	0	0	0	0
28	1	1	1	157	100	18	36.8	4	5	6	2	0	0	1	0	0	0		0	1	15	4	4	4	12	4	2	4	3			0	0	1	1	0	0	0	0	0	1	0	0	0	1	0	0	0	0
19	1	1	1	141	90	20	36.5	4	5	6	1	0	1	0	0	0	0	0	0	1	15	4	4	4	12	4	2	4	3	3	16	0	0	0	1	0	0	0	0	0	1	0	0	1	0	0	0	0	0
7	1	1	1	130	128	22	37.2	4	5	6	1	0	0	0	1	0	0		0	1	15	4	4	4	12	4	2	4	3			0	0	1	1	0	1	0	0	0	1	0	0	1	0	0	0	0	0
21	2	1	1	122	97	18	36.5	4	5	6	1	0	0	0	0	0	1		0	1	15	4	4	4	12	4	2	4	3			0	0	1	0	0	0	0	0	0	1	0	0	1	0	0	0	0	0
4	2	1	1	120	124	37.5		4	5	6	3	0	0	1	0	0	0		0	1	15	4	4	3	11	4	1	4	2			0	0	1	0	0	1	0	0	0	1	0	0	0	0	1	0	0	0
43	2	1	1	120	108	20	36.5																4	4			2	4	3			1	1	1	0		1
43	2	1	1	120	108	20	36.5	4	5	6	1	0	0	0	0	0	2		0	2	15	4	4	4	12	4	2	4	3			0	0	1	0	0	1	0	0	0	1	0	0	1	0	0	0	0	0
10	2	1	1	116	110	21	37	4	5	6	1	0	0	0	0	0	1		0	1	15	4	4	4	12	4	2	4	3			0	0	1	0	0	1	0	0	0	1	0	0	1	0	0	0	0	0
27	1	1	1	142	83	20	36.5	4	5	6	2	0	1	0	0	0	0		0	1	15	4	4	4	12	4	2	4	3			0	0	1	1	0	0	0	0	0	1	0	0	0	1	0	0	0	0
19	2	1	1	122	87	20	37.5	4	5	6	1	0	0	1	1	1	1		1	1	15	4	4	4	12	4	2	4	3			0	0	1	0	0	0	0	1	0	0	0	0	1	0	0	0	0	0
15	2	1	1	153	125	20	36.7	4	5	6	3	0	0	1	0	0	0		0	1	15	4	4	4	12	4	2	4	3			0	0	1	0	0	1	0	0	0	1	0	0	0	0	1	0	0	0
13	2	0	1	110	102	26	36.9	4	5	6	3	3	0	0	3	0	0	1	5	3	15	4	4	4	12	4	2	4	3	2	15	0	0	0	0	0	1	0	0	0	0	1	0	0	0	1	0	0	0
20	1	1	1	120	110	25	36.8	4	5	6	1	3	0	0	0	0	3	1	6	3	15	4	4	4	12	4	2	4	3	2	15	0	0	0	1	0	1	0	0	0	0	0	1	1	0	0	0	0	0
26	1	1	1	130	92	23	37.2	4	5	6	1	3	2	2	2	0	3	1	6	3	15	4	4	4	12	4	2	4	3	2	15	0	0	0	1	0	1	0	0	0	0	0	1	1	0	0	0	0	0
26	1	1	1	110	85	23	37.6	4	5	6	1	3	2	2	2	0	3	2	6	3	15	4	4	4	12	4	2	4	3	1	14	0	0	0	1	0	1	0	0	0	0	0	1	1	0	0	0	0	0
34	1	1	1	122	89	22	37																4	4			2	4	3			1	1	1	1		1
35	1	1	1	140	79	24	36.7	4	5	6	1	3	2	3	0	0	3	2	6	3	15	4	4	4	12	4	2	4	3	1	14	0	0	0	1	0	1	0	0	0	0	0	1	1	0	0	0	0	0
34	1	1	1	122	89	22	37	4	5	6	1	0	0	1	1	0	1	0	0	1	15	4	4	4	12	4	2	4	3	3	16	0	0	0	1	0	1	0	0	0	1	0	0	1	0	0	0	0	0
34	1	1	1	158	90	20	37.5	4	5	6	2	0	0	0	0	0	1		0	1	15	4	4	4	12	4	2	4	3			0	0	1	1	0	0	0	0	0	1	0	0	0	1	0	0	0	0
33	1	1	1	134	114	22	37.8	4	5	6	1	0	0	0	1	1	0		0	1	15	4	4	4	12	4	2	4	3			0	0	1	1	0	1	0	0	0	1	0	0	1	0	0	0	0	0
33	1	1	1	134	77	18	36.5	4	5	6	3	0	0	0	0	1	0		0	1	15	4	4	4	12	4	2	4	3			0	0	1	1	0	0	0	0	0	1	0	0	0	0	1	0	0	0
27	1	1	1	120	70	20	36.8	4	5	6	1	0	0	0	0	0	1	0	0	1	15	4	4	4	12	4	2	4	3	3	16	0	0	0	1	0	0	0	0	0	1	0	0	1	0	0	0	0	0
50	1	1	1	128	66	18	36	4	5	6	4	0	0	0	0	0	2		0	2	15	4	4	4	12	4	2	4	3			0	0	1	1	0	0	0	0	0	1	0	0	0	0	0	1	0	0
29	1	1	1	119	85	18	37.5	4	5	6	1	0	1	0	0	0	1		0	1	15	4	4	4	12	4	2	4	3			0	0	1	1	0	0	0	0	0	1	0	0	1	0	0	0	0	0
14	1	1	1	122	77	22	37.5	4	5	6	2	0	0	1	0	0	0		0	1	15	4	4	4	12	4	2	4	3			0	0	1	1	0	1	0	0	0	1	0	0	0	1	0	0	0	0
26	1	1	1	129	83	18	36	4	5	6	2	1	0	0	0	0	0		0	1	15	4	4	4	12	4	2	4	3			0	0	1	1	0	0	0	0	0	1	0	0	0	1	0	0	0	0
23	1	1	1	120	69	20	37	4	5	6	2	0	1	0	0	0	1		0	1	15	4	4	4	12	4	2	4	3			0	0	1	1	0	0	0	0	0	1	0	0	0	1	0	0	0	0
20	2	1	0					4	5	6	1	0	0	0	0	0	2	0	0	2	15	4				4	2			3		0	1	1	0	0		0	0	0	1	0	0	1	0	0	0	0	0
19	2	1	1	120	80	20	36.5	4	5	6	3	0	0	0	0	0	1		0	1	15	4	4	4	12	4	2	4	3			0	0	1	0	0	0	0	0	0	1	0	0	0	0	1	0	0	0
22	1	1	1	115	106	26	37.3	4	5	6	1	4	2	3	3	0	0	2	6	4	15	4	4	4	12	4	2	4	3	1	14	0	0	0	1	0	1	0	0	0	0	0	1	1	0	0	0	0	0
49	1	0	1	130	77	19	37.2	4	5	6	2	3	3	2	0	0	0	1	5	3	15	4	4	4	12	4	2	4	3	2	15	0	0	0	1	0	0	0	0	0	0	1	0	0	1	0	0	0	0
24	1	0	1	120	99	21	36.9	4	5	6	1	3	2	2	2	3	0	1	0	3	15	4	4	4	12	4	2	4	3	2	15	0	0	0	1	0	1	0	0	0	1	0	0	1	0	0	0	0	0
55	1	0	1	160	84	20	37.4	4	5	6	2	4	4	0	0	0	0	1	6	4	15	4	4	4	12	4	2	4	3	2	15	0	0	0	1	0	0	0	0	0	0	0	1	0	1	0	0	0	0
54	1	0	1	150	90	24	37.6	4	5	5	2	3	0	0	3	3	0	3	1	3	14	4	4	4	12	4	2	4	3	1	14	0	0	0	1	0	1	0	1	0	0	0	0	0	1	0	0	0	0
22	2	1	1	111	74		36.5	4	5	6	9	0	0	0	0	1	0	0		1	15	4	4			4	2	4		3		0	1	1	0		0							0	0	0	0	0	0
29	2	1	1	95	80		37.5	4	5	6	4	0	0	0	0	0	1		0	1	15	4	4			4	2	4				0	1	1	0	0	0	0	0	0	1	0	0	0	0	0	1	0	0
26	1	1	1	141	61		36.5	4	5	6	4	0	0	0	0	0	1		0	1	15	4	4			4	2	4				0	1	1	1	0	0	0	0	0	1	0	0	0	0	0	1	0	0
23	2	1	1	120	69		37.8	4	5	6	4	0	0	0	0	0	1		0	1	15	4	4			4	2	4				0	1	1	0	0	0	0	0	0	1	0	0	0	0	0	1	0	0
22	2	1	1	101	100		36.5	4	5	6	2	0	1	0	0	0	0		0	1	15	4	4			4	2	4				0	1	1	0	0	0	0	0	0	1	0	0	0	1	0	0	0	0
39	2	1	1	158	77		36.7	4	5	6	3	0	0	0	0	0	1		0	1	15	4	4			4	2	4				0	1	1	0	0	0	0	0	0	1	0	0	0	0	1	0	0	0
36	2	1	1	129	93			4	5	6	3	0	0	0	0	0	1	0	0	1	15	4	4			4	2	4		3		0	1	1	0	0	0	0	0	0	1	0	0	0	0	1	0	0	0
25	1	1	1	125	88		36.6	4	5	6	5	0	0	0	0	0	1		0	1	15	4	4			4	2	4				0	1	1	1	0	0	0	0	0	1	0	0	0	0	0	0	1	0
46	1	1	1	105	98		36.6	4	5	6	3	0	0	0	0	0	1		0	1	15	4	4			4	2	4				0	1	1	1	0	0	0	0	0	1	0	0	0	0	1	0	0	0
10	2	1	1		100		36.5	4	5	6	7	1	0	0	0	0	1		0	1	15	4				4	2					0	1	1	0	0	0	0	0	0	1	0	0	0	0	0	0	0	0
9	1	1	1				36.1	4	5	6	2	0	0	0	0	0	1		0	1	15	4				4	2					0	1	1	1	0	0	0	0	0	1	0	0	0	1	0	0	0	0
60	1	1	1	150	104	20	37	4	5	6	1	0	0	3	0	0	2	1	1	3	15	4	4	4	12	4	1	4	3	2	14	0	0	0	1	0	1	0	1	0	0	0	0	1	0	0	0	0	0
30	1	1	1	168	82	18	37	4	5	6	1	0	1	1	0	0	0		1	1	15	4	4	4	12	4	2	4	3			0	0	1	1	0	0	0	1	0	0	0	0	1	0	0	0	0	0
25	2	1	1	111	74	18	36	4	5	6	2	0	0	0	0	1	0		1	1	15	4	4	4	12	4	2	4	3			0	0	1	0	0	0	0	1	0	0	0	0	0	1	0	0	0	0
24	1	1	1	135	82	20	37	4	5	6	1	0	0	2	0	0	0	0	1	2	15	4	4	4	12	4	2	4	3	3	16	0	0	0	1	0	0	0	1	0	0	0	0	1	0	0	0	0	0
26	1	0	1	112	82			4	5	6	1	0	0	2	0	0	0		1	2	15	4	4			4	2	4				0	1	1	1	0	0	0	1	0	0	0	0	1	0	0	0	0	0
29	1	1	1	96	116	20	36.8	4	5	6	1	0	1	1	0	0	1	0	1	1	15	4	4	4	12	4	2	4	3	3	16	0	0	0	1	0	1	0	1	0	0	0	0	1	0	0	0	0	0
18	1	1	1	158	90	20	37.5	4	5	6	1	0	0	0	0	0	2		1	2	15	4	4	4	12	4	2	4	3			0	0	1	1	0	0	0	1	0	0	0	0	1	0	0	0	0	0
30	1	1	1	133	85	20	37.5	4	5	6	1	0	0	0	1	0	0		1	1	15	4	4	4	12	4	2	4	3			0	0	1	1	0	0	0	1	0	0	0	0	1	0	0	0	0	0
19	2	1	1	95	80			4	5	6	5	0	0	0	0	0	1		0	1	15	4	4			4	2	4				0	1	1	0	0	0	0	0	0	1	0	0	0	0	0	0	1	0
9	1	1	1				36.1	4	5	6	2	0	0	0	0	0	1		0	1	15	4				4	2					0	1	1	1	0	0	0	0	0	1	0	0	0	1	0	0	0	0
4	1	1	1				36.2	4	5	6	3	0	0	0	0	0	2	0	0	2	15	4				4	1			3		0	1	1	1	0	0	0	0	0	1	0	0	0	0	1	0	0	0
8	1	1	1		110	18	37.1	4	5	6	2	0	0	0	0	0	1		0	1	15	4		4		4	2		3			0	1	1	1	0	1	0	0	0	1	0	0	0	1	0	0	0	0
18	1	1	1	100	83	20	36.5	4	5	6	3	0	0	0	0	0	1	0	0	1	15	4	4	4	12	4	2	4	3	3	16	0	0	0	1	0	0	0	0	0	1	0	0	0	0	1	0	0	0
46	1	1	1	129	113	18	37	4	5	6	4	0	0	0	0	0	0		0		15	4	4	4	12	4	2	4	3			1	0	1	1	0	1	0	0	0	1	0	0	0	0	0	1	0	0
29	1	1	1	116	73	18	36.4	4	5	6	1		1	1	0	0	0		0	1	15	4	4	4	12	4	2	4	3			0	0	1	1	0	0	0	0	0	1	0	0	1	0	0	0	0	0
7	2	1	1		126	24	37	4	5	6	1	0	0	0	0	0	1		0	1	15	4		4		4	2		3			0	1	1	0	0	1	0	0	0	1	0	0	1	0	0	0	0	0
23	1	1	1	138	76	19	36.6	4	5	6	1	0	0	0	0	0	1		0	1	15	4	4	4	12	4	2	4	3			0	0	1	1	0	0	0	0	0	1	0	0	1	0	0	0	0	0
7	2	1	1		90	20	37.5	4	5	6	1	0	0	0	0	0	1	0	0	1	15	4		4		4	2		3	3		0	1	1	0	0	0	0	0	0	1	0	0	1	0	0	0	0	0
19	1	1	1	124	58			4	5	6	2	0	0	0	0	0	1		0	1	15	4	4			4	2	4				0	1	1	1	0	1	0	0	0	1	0	0	0	1	0	0	0	0
61	2	1	1	124	70		36.1	4	5	6	2	0	0	0	0	1	0		0	1	15	4	4			4	1	4				0	1	1	0	0	0	0	0	0	1	0	0	0	1	0	0	0	0
52	1	1	1	120	90	20	37.5	4	5	6	1	0	0	0	0	0	1		0	1	15	4	4	4	12	4	2	4	3			0	0	1	1	0	0	0	0	0	1	0	0	1	0	0	0	0	0
31	1	1	1	139	66	18	37.2	4	5	6	1	0	0	0	0	0	1		0	1	15	4	4	4	12	4	2	4	3			0	0	1	1	0	0	0	0	0	1	0	0	1	0	0	0	0	0
15	1	1	1	120	76	20	36.5	4	5	6	1	0	0	0	0	0	1		0	1	15	4	4	4	12	4	2	4	3			0	0	1	1	0	0	0	0	0	1	0	0	1	0	0	0	0	0
47	2	1	1	148	68	20	37	4	5	6	2	0	1	0	0	0	0		0	1	15	4	4	4	12	4	2	4	3			0	0	1	0	0	0	0	0	0	1	0	0	0	1	0	0	0	0
29	1	1	1	134	108	20	37.1	4	5	6	1	0	0	1	0	0	1		0	1	15	4	4	4	12	4	2	4	3			0	0	1	1	0	1	0	0	0	1	0	0	1	0	0	0	0	0
27	1	1	1	122	101	18	37.1	4	5	6	1	0	1	0	0	0	1	0	0	1	15	4	4	4	12	4	2	4	3	3	16	0	0	0	1	0	1	0	0	0	1	0	0	1	0	0	0	0	0
41	2	1	1	132	63	20	36.5	4	5	6	1	0	0	0	0	0	1		0	1	15	4	4	4	12	4	2	4	3			0	0	1	0	0	0	0	0	0	1	0	0	1	0	0	0	0	0
47	1	1	1	160	95	20	37.5	4	5	6	1	0	0	1	1	0	1		0	1	15	4	4	4	12	4	2	4	3			0	0	1	1	0	0	0	0	0	1	0	0	1	0	0	0	0	0
34	1	1	1	154	82	20	36.4	4	5	6	1	0	2	2	0	0	1		0	2	15	4	4	4	12	4	2	4	3			0	0	1	1	0	0	0	0	0	1	0	0	1	0	0	0	0	0
60	2	1	1	138	70	20	36.8	4	5	6	1	0	0	0	0	0	1		0	1	15	4	4	4	12	4	1	4	3			0	0	1	0	0	0	0	0	0	1	0	0	1	0	0	0	0	0
45	1	1	1	143	81	20	36	4	5	6	1	0	1	1	0	0	0		0	1	15	4	4	4	12	4	2	4	3			0	0	1	1	0	0	0	0	0	1	0	0	1	0	0	0	0	0
31	1	1	1	134	80	18	36.7	4	5	6	1	0	0	0	0	0	1		0	1	15	4	4	4	12	4	2	4	3			0	0	1	1	0	0	0	0	0	1	0	0	1	0	0	0	0	0
50	2	1	1	119	105	20	37	4	5	6	1	0	1	0	0	0	0		0	1	15	4	4	4	12	4	2	4	3			0	0	1	0	0	1	0	0	0	1	0	0	1	0	0	0	0	0
63	1	1	1	160	89	25	36.9	4	5	6	1	3	2	3	3	0	0	2	6	3	15	4	4	4	12	4	1	4	3	1	13	0	0	0	1	0	1	0	0	0	0	0	1	1	0	0	0	0	0
34	2	1	1	120	96	24	37.6	4	5	6	1	4	2	2	4	0	3	2	6	4	15	4	4	4	12	4	2	4	3	1	14	0	0	0	0	0	1	0	0	0	0	0	1	1	0	0	0	0	0
31	2	1	1	110	102	26	37.5	4	5	6	1	3	3	3	3	0	3	4	6	3	15	4	4	4	12	4	2	4	3	1	14	0	0	0	0	0	1	0	0	0	0	0	1	1	0	0	0	0	0
30	2	1	1	120	98	23	37.3	4	5	6	1	3	2	2	2	2	3	2	6	3	15	4	4	4	12	4	2	4	3	1	14	0	0	0	0	0	1	0	0	0	0	0	1	1	0	0	0	0	0
44	1	1	1	170	87	21	36.9	4	5	6	1	4	2	4	3	0	4	3	6	4	15	4	4	4	12	4	2	4	3	1	14	0	0	0	1	0	1	0	0	0	0	0	1	1	0	0	0	0	0
26	2	1	1	122	104	18	36.6	4	5	6	1	0	0	0	0	1	0		0	1	15	4	4	4	12	4	2	4	3			0	0	1	0	0	1	0	0	0	1	0	0	1	0	0	0	0	0
35	2	1	1	130	99	18	36.4	4	5	6	1	0	1	1	1	0	0	0	0	1	15	4	4	4	12	4	2	4	3	3	16	0	0	0	0	0	0	0	0	0	1	0	0	1	0	0	0	0	0
5	2	1	1		97	18	36.5	4	5	6	98	0	0	0	0	1	0		0	1	15	4		4		4			3			0	1	1	0	0	0	0	0	0	1	0	0	0	0	0	0	0	0
46	1	1	1	150	80	19	36.6	4	5	6	1	3	2	3	2	0	3	3	6	3	15	4	4	4	12	4	2	4	3	1	14	0	0	0	1	0	0	0	0	0	0	0	1	1	0	0	0	0	0
1.6	2	1	1		90	24	37	4	5	6	3	0	0	0	0	0	1		0	1	15	4		4		4	1		3			0	1	1	0	0	1	0	0	0	1	0	0	0	0	1	0	0	0
40	1	1	1	130	80	18	37.1	4	5	6	1	0	1	0	0	0	0		0	1	15	4	4	4	12	4	2	4	3			0	0	1	1	0	0	0	0	0	1	0	0	1	0	0	0	0	0
21	2	1	1	109	89	18	37.1	4	5	6	4	0	0	0	0	0	1		0	1	15	4	4	4	12	4	2	4	3			0	0	1	0	0	0	0	0	0	1	0	0	0	0	0	1	0	0
4	1	1	1		100	18	36.5	4	5	6	3	0	1	0	0	0	0	0	0	1	15	4		4		4	1		3	3		0	1	1	1	0	0	0	0	0	1	0	0	0	0	1	0	0	0
35	2	1	1	120	82	18	36.5	4	5	6	4	0	0	0	0	0	1		0	1	15	4	4	4	12	4	2	4	3			0	0	1	0	0	0	0	0	0	1	0	0	0	0	0	1	0	0
40	1	1	1	103	80	20	36.5	4	5	6	1	0	0	1	0	0	0		0	1	15	4	4	4	12	4	2	4	3			0	0	1	1	0	0	0	0	0	1	0	0	1	0	0	0	0	0
24	1	1	0					1	1	1	11	5							4	5	3	0				1	2					0	1	1	1	1		0	0	0	0	0	0	0	0	0	0	0	0
27	1		1	120	120	22	37.5	4	5	6	1	0	1	1	1	0	1		1	1	15	4	4	4	12	4	2	4	3			0	0	1	1	0	1	0	1	0	0	0	0	1	0	0	0	0	0
19	2	1	1	122	87	20	37.5	4	5	6	1	0	0	2	1	0	1	0	1	2	15	4	4	4	12	4	2	4	3	3	16	0	0	0	0	0	0	0	1	0	0	0	0	1	0	0	0	0	0
17	2	1	1	175	104	20	37	4	5	6	1	0	2	0	0	0	0		1	2	15	4	4	4	12	4	2	4	3			0	0	1	0	0	1	0	1	0	0	0	0	1	0	0	0	0	0
33	1	1	1	134	114	22	37.8	4	5	6	1	0	0	0	1	1	0		1	1	15	4	4	4	12	4	2	4	3			0	0	1	1	0	1	0	1	0	0	0	0	1	0	0	0	0	0
20	1	1	1	123	66	18	37.5	4	5	6	1	0	0	1	0	0	0		1	1	15	4	4	4	12	4	2	4	3			0	0	1	1	0	0	0	1	0	0	0	0	1	0	0	0	0	0
32	1	1	1				37.1	4	5	6	2	0	0	0	0	0	1		0	1	15	4				4	2					0	1	1	1	0	0	0	0	0	1	0	0	0	1	0	0	0	0
31	1	1	1	107	65	20	36.1	4	5	6	2	0	0	0	1	0	0		0	1	15	4	4	4	12	4	2	4	3			0	0	1	1	0	0	0	0	0	1	0	0	0	1	0	0	0	0
58	2	1	1	185	86	23	37.6	4	5	6	1	4	2	4	4	0	3	3	6	4	15	4	4	4	12	4	1	4	3	1	13	0	0	0	0	0	1	0	0	0	0	0	1	1	0	0	0	0	0
31	2	1	1	120	96	24	37.4	4	5	6	1	3	3	3	3	0	3	4	6	3	15	4	4	4	12	4	2	4	3	1	14	0	0	0	0	0	1	0	0	0	0	0	1	1	0	0	0	0	0
28	2	1	1	110	100	26	36.9	4	5	6	1	3	2	2	2	0	3	1	6	3	15	4	4	4	12	4	2	4	3	2	15	0	0	0	0	0	1	0	0	0	0	0	1	1	0	0	0	0	0
26	1	1	1	130	85	21	36.8	4	5	6	1	2	2	0	2	0	2	0	6	2	15	4	4	4	12	4	2	4	3	3	16	0	0	0	1	0	1	0	0	0	0	0	1	1	0	0	0	0	0
39	2	0	1	140	100	26	37.3	4	5	6	1	3	2	3	2	0	3	2	1	3	15	4	4	4	12	4	2	4	3	1	14	0	0	0	0	0	1	0	1	0	0	0	0	1	0	0	0	0	0
32	1	1	1	130	86	23	36.8	4	5	6	1	4	2	2	3	0	4	2	1	4	15	4	4	4	12	4	2	4	3	1	14	0	0	0	1	0	1	0	1	0	0	0	0	1	0	0	0	0	0
42	2	1	1	169	104	17	37.3	4	5	6	5	0	1	0	0	0	0	0	0	1	15	4	4	4	12	4	2	4	3	3	16	0	0	0	0	0	1	0	0	0	1	0	0	0	0	0	0	1	0
38	2	1	1	141	69		36.1	4	5		1	0	0	0	1	0	0		0	1			4			4	2	4				0	1	1	0	0	0	0	0	0	1	0	0	1	0	0	0	0	0
5	1	1	1		104	16	37.2	4	5	6	8	1	0	0	0	1	0		0	1	15	4		4		4			3			0	1	1	1	0	1	0	0	0	1	0	0	0	0	0	0	0	0
2	2	1	1		100	22	36	4	5	6	3	0	0	1	0	0	0		0	1	15	4		4		4	1		3			0	1	1	0	0	1	0	0	0	1	0	0	0	0	1	0	0	0
28	2	1	1	140	105	18	36.6	4	5	6	1	0	0	0	0	0	1		0	1	15	4	4	4	12	4	2	4	3			0	0	1	0	0	1	0	0	0	1	0	0	1	0	0	0	0	0
16	2	1	1	102	106	20	37.2	4	5	6	1	0	0	0	0	0	2		5	2	15	4	4	4	12	4	2	4	3			0	0	1	0	0	1	0	0	0	0	1	0	1	0	0	0	0	0
59	1	1	1	149	79	18	37.9	4	5	6	1	0	1	0	0	0	0	0	0	1	15	4	4	4	12	4	1	4	3	3	15	0	0	0	1	0	0	0	0	0	1	0	0	1	0	0	0	0	0
40	2	1	1	138	88	16	37.5	4	5	6	1	0	1	0	0	0	0		0	1	15	4	4	4	12	4	2	4	3			0	0	1	0	0	0	0	0	0	1	0	0	1	0	0	0	0	0
3	1	1	1		128	21	37.1	4	5	6	1	0	1	0	0	0	0		0	1	15	4		4		4	1		3			0	1	1	1	0	1	0	0	0	1	0	0	1	0	0	0	0	0
10	1	1	1		69	20	36.5	4	5	6	1	0	1	0	0	0	0		0	1	15	4		4		4	2		3			0	1	1	1	0	0	0	0	0	1	0	0	1	0	0	0	0	0
32	1	1	1	140	80	22	37	4	5	6	2	0	1	0	0	0	0		0	1	15	4	4	4	12	4	2	4	3			0	0	1	1	0	1	0	0	0	1	0	0	0	1	0	0	0	0
6	1	1	1		80	22	37.5	4	5	6	3	0	1	0	0	0	0		0	1	15	4		4		4	2		3			0	1	1	1	0	1	0	0	0	1	0	0	0	0	1	0	0	0
7	2	1	1		100	23	37	4	5	6	1	0	1	0	0	0	1	0	0	1	15	4		4		4	2		3	3		0	1	1	0	0	1	0	0	0	1	0	0	1	0	0	0	0	0
22	1	1	1	142	90	20	37.4	4	5	6	2	0	0	1	0	0	0		0	1	15	4	4	4	12	4	2	4	3			0	0	1	1	0	0	0	0	0	1	0	0	0	1	0	0	0	0
23	2	1	1	116	117	22	37.1	4	5	6	2	0	0	0	0	0	1		0	1	15	4	4	4	12	4	2	4	3			0	0	1	0	0	1	0	0	0	1	0	0	0	1	0	0	0	0
29	1	1	1	140	71	18	37	4	5	6	1	0	0	0	0	0	1		0	1	15	4	4	4	12	4	2	4	3			0	0	1	1	0	0	0	0	0	1	0	0	1	0	0	0	0	0
68	2	1	1	120	68	19	36.8	4	5	6	1	0	0	0	0	0	1		0	1	15	4	4	4	12	4	1	4	3			0	0	1	0	0	0	0	0	0	1	0	0	1	0	0	0	0	0
9	2	1	1	80	72		36.5	4	5	6	2	0	1	0	0	0	0	0	0	1	15	4	3			4	2	3		3		0	1	1	0	0	1	0	0	0	1	0	0	0	1	0	0	0	0
1.75	2	1	1				37.7	4	5	6	3	0	0	0	0	0	1		0	1	15	4				4	1					0	1	1	0	0	0	0	0	0	1	0	0	0	0	1	0	0	0
4	1	1	1				36.4	4	5	6	3	0	0	1	0	0	0		0	1	15	4				4	1					0	1	1	1	0	0	0	0	0	1	0	0	0	0	1	0	0	0
60	2	1	1	147	77		36.8	4	5	6	3	0	0	0	0	0	1		0	1	15	4	4			4	1	4				0	1	1	0	0	0	0	0	0	1	0	0	0	0	1	0	0	0
38	1	1	1	147	55		38	4	5	6	2	0	0	0	0	0	1		0	1	15	4	4			4	2	4				0	1	1	1	0	1	0	0	0	1	0	0	0	1	0	0	0	0
18	1	1	1	112			36.8	4	5	6	3	0	0	0	0	0	2		5	2	15	4	4			4	2	4				0	1	1	1	0	0	0	0	0	0	1	0	0	0	1	0	0	0
8	2	1	0					4	5	6	2	0	0	0	1	1	0	0	0	1	15	4				4	2			3		0	1	1	0	0		0	0	0	1	0	0	0	1	0	0	0	0
9	1	1	1	105	90		37	4	5	6	1	0	0	0	0	0	1		0	1	15	4	4			4	2	4				0	1	1	1	0	0	0	0	0	1	0	0	1	0	0	0	0	0
19	2	1	1	129	60		36.8	4	5	6	98	0	0	0	0	1	0		0	1	15	4	4			4	2	4				0	1	1	0	0	0	0	0	0	1	0	0	0	0	0	0	0	0
36	1	1	1	116	108		36.4	4	5	6	1	0	0	0	1	0	0		0	1	15	4	4			4	2	4				0	1	1	1	0	1	0	0	0	1	0	0	1	0	0	0	0	0
2	2	1	1		102	21	37	4	5	6	1	0	0	1	0	0	0	0	0	1	15	4		4		4	1		3	3		0	1	1	0	0	1	0	0	0	1	0	0	1	0	0	0	0	0
56	1	1	1	156	68	24	36.1	4	5	6	3	0	0	0	0	0	1		0	1	15	4	4	4	12	4	1	4	3			0	0	1	1	0	1	0	0	0	1	0	0	0	0	1	0	0	0
11	2	1	1	121	80	18	36.5	4	5	6	3	0	0	0	0	0	1		0	1	15	4	4	4	12	4	2	4	3			0	0	1	0	0	0	0	0	0	1	0	0	0	0	1	0	0	0
35	2	1	0					4	5	6	3	0	0	0	0	0	1		0	1	15	4				4	2					0	1	1	0	0		0	0	0	1	0	0	0	0	1	0	0	0
21	2	1	0					4	5	6	1	0	1	0	0	0	1		0	1	15	4				4	2					0	1	1	0	0		0	0	0	1	0	0	1	0	0	0	0	0
10	2	1	1	106	110		36	4	5	6	1	0	0	0	0	1	0		0	1	15	4	4			4	2	4				0	1	1	0	0	1	0	0	0	1	0	0	1	0	0	0	0	0
10	2	1	1	107	78		37	4	5	6	1	0	0	0	0	1	0	0	0	1	15	4	4			4	2	4		3		0	1	1	0	0	0	0	0	0	1	0	0	1	0	0	0	0	0
14	1	1	1				36	4	5	6	4	0	0	0	0	0	1		0	1	15	4				4	2					0	1	1	1	0	0	0	0	0	1	0	0	0	0	0	1	0	0
44	2	1	1	142	70		36.5	4	5	6	3	0	0	0	0	0	1		0	1	15	4	4			4	2	4				0	1	1	0	0	0	0	0	0	1	0	0	0	0	1	0	0	0
37	1	1	1	110	71		36.5	4	5	6	2	0	0	0	0	0	1		0	1	15	4	4			4	2	4				0	1	1	1	0	0	0	0	0	1	0	0	0	1	0	0	0	0
50	2	1	1	161	73		36.3	4	5	6	3	0	0	0	1	0	0	0	0	1	15	4	4			4	2	4		3		0	1	1	0	0	0	0	0	0	1	0	0	0	0	1	0	0	0
51	1	1	1	120	77		36.8	4	5	6	3	0	0	0	0	0	1		0	1	15	4	4			4	2	4				0	1	1	1	0	0	0	0	0	1	0	0	0	0	1	0	0	0
14	1	1	1	128	94	22	36.2	4	5	6	1	0	1	0	0	0	1		0	1	15	4	4	4	12	4	2	4	3			0	0	1	1	0	1	0	0	0	1	0	0	1	0	0	0	0	0
9	1	1	1			23	36.4	4	5	6	1	0	1	0	0	0	1	0	0	1	15	4		4		4	2		3	3		0	1	1	1	0	1	0	0	0	1	0	0	1	0	0	0	0	0
45	1	1	1	125	67		36.9	4	5	6	2	1	0	0	0	0	0		0	1	15	4	4			4	2	4				0	1	1	1	0	0	0	0	0	1	0	0	0	1	0	0	0	0
19	1	1	1	110			36.1	4	5	6	1	0	0	1	0	0	0		0	1	15	4	4			4	2	4				0	1	1	1	0	0	0	0	0	1	0	0	1	0	0	0	0	0
12	2	1	1	110			37	4	5	6	1	0	1	0	0	0	0	0	0	1	15	4	4			4	2	4		3		0	1	1	0	0	0	0	0	0	1	0	0	1	0	0	0	0	0
32	1	1	0					4	5	6	12	0	0	0	0	0	2	0	6	2	15	4				4	2			3		0	1	1	1	0		0	0	0	0	0	1	0	0	0	0	0	1
25	1	1	0					4	5	6	12	0	0	0	0	0	2		6	2	15	4				4	2					0	1	1	1	0		0	0	0	0	0	1	0	0	0	0	0	1
27	1	1	0					4	5	6	12	0	0	0	0	0	2		6	2	15	4				4	2					0	1	1	1	0		0	0	0	0	0	1	0	0	0	0	0	1
24	1	1	0					4	5	6	12	0	0	0	0	0	2		6	2	15	4				4	2					0	1	1	1	0		0	0	0	0	0	1	0	0	0	0	0	1
41	1	1	0					4	5	6	1	0	0	0	0	0	1		0	1	15	4				4	2					0	1	1	1	0		0	0	0	1	0	0	1	0	0	0	0	0
29	1	1	0					4	5	6	1	0	0	0	0	0	2		0	2	15	4				4	2					0	1	1	1	0		0	0	0	1	0	0	1	0	0	0	0	0
30	1	1	0					4	5	6	1	0	0	2	0	0	0	0	0	2	15	4				4	2			3		0	1	1	1	0		0	0	0	1	0	0	1	0	0	0	0	0
48	1	1	0					4	5	6	5	0	0	0	0	0	1		0	1	15	4				4	2					0	1	1	1	0		0	0	0	1	0	0	0	0	0	0	1	0
25	1	1	0					4	5	6	2	0	0	0	0	0	1		0	1	15	4				4	2					0	1	1	1	0		0	0	0	1	0	0	0	1	0	0	0	0
1.1	2	1	0					4	5	6	3	0	0	1	0	0	0		0	1	15	4				4	1					0	1	1	0	0		0	0	0	1	0	0	0	0	1	0	0	0
25	1	1	1	140	92	20	37.5	4	5	6	1	0	0	0	0	0	1	0	0	1	15	4	4	4	12	4	2	4	3	3	16	0	0	0	1	0	0	0	0	0	1	0	0	1	0	0	0	0	0
43	2	1	1	130	99	18	37.1	4	5	6	1	0	0	1	0	0	0		0	1	15	4	4	4	12	4	2	4	3			0	0	1	0	0	0	0	0	0	1	0	0	1	0	0	0	0	0
25	1	1	1	129	74	20	36.9	4	5	6	1	0	0	0	0	0	1		0	1	15	4	4	4	12	4	2	4	3			0	0	1	1	0	0	0	0	0	1	0	0	1	0	0	0	0	0
67	2	1	1	168	92	22	36.5	4	5	6	1	0	0	0	0	0	1		0	1	15	4	4	4	12	4	1	4	3			0	0	1	0	0	1	0	0	0	1	0	0	1	0	0	0	0	0
23	1	1	1	130	65	16	36.3	4	5	6	1	1						0	0	1	15	4	4	4	12	4	2	4	3	3	16	0	0	0	1	0	0	0	0	0	1	0	0	1	0	0	0	0	0
58	1	1	1	125	79	16	37.1	4	5	6	1	0	0	1	0	0	0		0	1	15	4	4	4	12	4	1	4	3			0	0	1	1	0	0	0	0	0	1	0	0	1	0	0	0	0	0
26	2	1	1	105	87	17	36.8	4	5	6	1	0	0	0	0	0	1		0	1	15	4	4	4	12	4	2	4	3			0	0	1	0	0	0	0	0	0	1	0	0	1	0	0	0	0	0
32	1	1	1	161	80	22	36.5	4	5	6	1	0	2	0	0	0	1		0	2	15	4	4	4	12	4	2	4	3			0	0	1	1	0	1	0	0	0	1	0	0	1	0	0	0	0	0
36	1	1	1	140	84	22	37.5	4	5	6	1	0	0	0	0	0	1		0	1	15	4	4	4	12	4	2	4	3			0	0	1	1	0	1	0	0	0	1	0	0	1	0	0	0	0	0
36	1	1	1	132	80	20	36.5	4	5	6	1	0	1	0	0	0	1	0	0	1	15	4	4	4	12	4	2	4	3	3	16	0	0	0	1	0	0	0	0	0	1	0	0	1	0	0	0	0	0
60	1	1	1	130	61		36.8	4	5	6	4	0	0	0	0	0	1		0	1	15	4	4			4	1	4				0	1	1	1	0	0	0	0	0	1	0	0	0	0	0	1	0	0
24	1	1	1	120	71		37.1	4	5	6	1	0	0	0	1	0	0		0	1	15	4	4			4	2	4				0	1	1	1	0	0	0	0	0	1	0	0	1	0	0	0	0	0
3	2	1	1				37	4	5	6	3	0	1	0	0	0	0	0	0	1	15	4				4	1			3		0	1	1	0	0	0	0	0	0	1	0	0	0	0	1	0	0	0
3	1	1	1				37.1	4	5	6	3	0	1	0	0	0	0		0	1	15	4				4	1					0	1	1	1	0	0	0	0	0	1	0	0	0	0	1	0	0	0
52	1	1	1	92	88		37	4	5	6	2	0	0	0	0	1	0		0	1	15	4	4			4	2	4				0	1	1	1	0	0	0	0	0	1	0	0	0	1	0	0	0	0
42	1	1	1	122	95		36.6	4	5	6	1	0	0	0	0	0	1		0	1	15	4	4			4	2	4				0	1	1	1	0	0	0	0	0	1	0	0	1	0	0	0	0	0
25	2	1	1	110	75	18	37.3	4	5	6	1	0	0	0	0	0	1	0	0	1	15	4	4	4	12	4	2	4	3	3	16	0	0	0	0	0	0	0	0	0	1	0	0	1	0	0	0	0	0
38	1	1	1	131	74	20	36.1	4	5	6	1	1							0	1	15	4	4	4	12	4	2	4	3			0	0	1	1	0	0	0	0	0	1	0	0	1	0	0	0	0	0
48	1	1	1	194	83	18	37	4	5	6	1	0	0	0	0	0	1		0	1	15	4	4	4	12	4	2	4	3			0	0	1	1	0	0	0	0	0	1	0	0	1	0	0	0	0	0
49	1	1	1	123	79	19	36.5	4	5	6	1	0	0	0	0	0	1		0	1	15	4	4	4	12	4	2	4	3			0	0	1	1	0	0	0	0	0	1	0	0	1	0	0	0	0	0
41	2	1	1	133	67	18	36.5	4	5	6	3	0	0	0	0	0	2	0	0	2	15	4	4	4	12	4	2	4	3	3	16	0	0	0	0	0	0	0	0	0	1	0	0	0	0	1	0	0	0
20	1	1	1	111	105	18	37.5																4	4			2	4	3			1	1	1	1		1
1.75	1	1	1			30	37	4	5	6	3	0	0	1	0	0	0		0	1	15	4		3		4	1		2			0	1	1	1	0	1	0	0	0	1	0	0	0	0	1	0	0	0
22	1	1	1	130	63	17	37.3	4	5	6	1	0	0	1	0	0	0		0	1	15	4	4	4	12	4	2	4	3			0	0	1	1	0	0	0	0	0	1	0	0	1	0	0	0	0	0
49	1	1	1	137	74	17	37.3	4	5	6	1	0	0	0	0	0	1		0	1	15	4	4	4	12	4	2	4	3			0	0	1	1	0	0	0	0	0	1	0	0	1	0	0	0	0	0
53	1	1	0					4	5	6	5	0	0	0	0	0	1		0	1	15	4				4	2					0	1	1	1	0		0	0	0	1	0	0	0	0	0	0	1	0
32	2	1	1	121	105	15	37.2	4	5	6	1	0	0	0	0	0	1	0	0	1	15	4	4	4	12	4	2	4	3	3	16	0	0	0	0	0	1	0	0	0	1	0	0	1	0	0	0	0	0
13	1	1	1		84	20	36.5	4	5	6	2	0	0	0	0	1	0		0	1	15	4		4		4	2		3			0	1	1	1	0	0	0	0	0	1	0	0	0	1	0	0	0	0
44	1	1	1	111	82	18	36.9	4	5	6	1	0	0	0	0	0	1	0	0	1	15	4	4	4	12	4	2	4	3	3	16	0	0	0	1	0	0	0	0	0	1	0	0	1	0	0	0	0	0
36	2	1	1	130	110	20	37.1	4	5	6	2	1							0	1	15	4	4	4	12	4	2	4	3			0	0	1	0	0	1	0	0	0	1	0	0	0	1	0	0	0	0
5	2	1	1		90	20	36.5	4	5	6	3	0	0	0	0	0	1		0	1	15	4		4		4			3			0	1	1	0	0	0	0	0	0	1	0	0	0	0	1	0	0	0
6	2	1	1		100	20	36.5	4	5	6	3	0	1	0	0	0	1	0	0	1	15	4		4		4	2		3	3		0	1	1	0	0	0	0	0	0	1	0	0	0	0	1	0	0	0
34	2	1	0					4	5	6	3	0	0	0	0	1	0		0	1	15	4				4	2					0	1	1	0	0		0	0	0	1	0	0	0	0	1	0	0	0
28	2	1	1	105	89	18	36.5	4	5	6	3	0	0	0	0	0	1		0	1	15	4	4	4	12	4	2	4	3			0	0	1	0	0	0	0	0	0	1	0	0	0	0	1	0	0	0
60	2	1	0					4	5	6	3	0	0	0	0	1	0		0	1	15	4				4	1					0	1	1	0	0		0	0	0	1	0	0	0	0	1	0	0	0
18	2	1	1	98	100	18	37	4	5	6	3	0	0	0	0	1	0		0	1	15	4	4	4	12	4	2	4	3			0	0	1	0	0	0	0	0	0	1	0	0	0	0	1	0	0	0
5	2	1	0					4	5	6	3	0	0	0	0	0	1	0	0	1	15	4				4				3		0	1	1	0	0		0	0	0	1	0	0	0	0	1	0	0	0
2	2	1	1				37.1	4	5	6	2	0	0	0	0	0	1		0	1	15	4				4	1					0	1	1	0	0	0	0	0	0	1	0	0	0	1	0	0	0	0
18	1	1	0					4	5	6	3	0	0	0	0	0	1		0	1	15	4				4	2					0	1	1	1	0		0	0	0	1	0	0	0	0	1	0	0	0
6	1	1	0					4	5	6	3	0	0	0	0	0	2		0	2	15	4				4	2					0	1	1	1	0		0	0	0	1	0	0	0	0	1	0	0	0
17	1	1	1	136	71		35.5	4	5	6	3	0	0	1	0	0	1		0	1	15	4	4			4	2	4				0	1	1	1	0	1	0	0	0	1	0	0	0	0	1	0	0	0
22	2	1	1	141	87		37.5	4	5	6	2	1						0	0	1	15	4	4			4	2	4		3		0	1	1	0	0	0	0	0	0	1	0	0	0	1	0	0	0	0
10	1	1	1				37	4	5	6	3	0	0	0	0	0	2		0	2	15	4				4	2					0	1	1	1	0	0	0	0	0	1	0	0	0	0	1	0	0	0
48	1	1	1	106	88		37	4	5	6	3	0	0	0	0	1	0		0	1	15	4	4			4	2	4				0	1	1	1	0	0	0	0	0	1	0	0	0	0	1	0	0	0
18	1	1	1	125	91	16	36.4	4	5	6	4	0	0	0	0	0	2		0	2	15	4	4	4	12	4	2	4	3			0	0	1	1	0	0	0	0	0	1	0	0	0	0	0	1	0	0
39	1	1	1	141	135			4	5	6	2	0	0	0	0	1	0		0	1	15	4	4			4	2	4				0	1	1	1	0	1	0	0	0	1	0	0	0	1	0	0	0	0
2	1	1	0					4	5	6	2	0	1	0	0	0	0		0	1	15	4				4	1					0	1	1	1	0		0	0	0	1	0	0	0	1	0	0	0	0
10	2	1	1				36.8	4	5	6	3	0	0	0	0	0	2		1	2	15	4				4	2					0	1	1	0	0	0	0	1	0	0	0	0	0	0	1	0	0	0
29	1	1	0					4	5	6	1	0	0	0	0	0	2		1	2	15	4				4	2					0	1	1	1	0		0	1	0	0	0	0	1	0	0	0	0	0
45	1	1	1	137	91		37.1	4	5	6	1	0	2	0	0	0	1		1	2	15	4	4			4	2	4				0	1	1	1	0	0	0	1	0	0	0	0	1	0	0	0	0	0
36	1	1	0					4	5	6	1	0	0	0	0	0	2	0	0	2	15	4				4	2			3		0	1	1	1	0		0	0	0	1	0	0	1	0	0	0	0	0
27	2	1	1	137	86	20	36.6	4	5	6	1	0	2	0	0	0	0	0	1	2	15	4	4	4	12	4	2	4	3	3	16	0	0	0	0	0	0	0	1	0	0	0	0	1	0	0	0	0	0
19	1	1	1	133	80	18	37.5																4	4			2	4	3			1	1	1	1		0
47	1	1	1	122	80	18	36.5	4	5	6	1	0	0	0	0	0	3	1	1	3	15	4	4	4	12	4	2	4	3	2	15	0	0	0	1	0	0	0	1	0	0	0	0	1	0	0	0	0	0
34	2	1	1	170	90	20	36.5	4	5	6	1	0	0	0	0	0	4	1	1	4	15	4	4	4	12	4	2	4	3	2	15	0	0	0	0	0	0	0	1	0	0	0	0	1	0	0	0	0	0
26	1	1	1	116	78	18	36.1	4	5	6	4	0	0	0	0	0	2	0	1	2	15	4	4	4	12	4	2	4	3	3	16	0	0	0	1	0	0	0	1	0	0	0	0	0	0	0	1	0	0
52	1	1	1	200	80	20	36.5	4	5	6	1	0	2	0	0	0	1	0	1	2	15	4	4	4	12	4	2	4	3	3	16	0	0	0	1	0	0	0	1	0	0	0	0	1	0	0	0	0	0
31	1	1	1	139	66	18	37.2	4	5	6	1	0	0	0	0	0	2		1	2	15	4	4	4	12	4	2	4	3			0	0	1	1	0	0	0	1	0	0	0	0	1	0	0	0	0	0
25	1	1	1	150	107	20	37.5	4	5	6	1	0	0	0	0	0	2		5	2	15	4	4	4	12	4	2	4	3			0	0	1	1	0	1	0	0	0	0	1	0	1	0	0	0	0	0
26	2	1	1	103	90	18	36.5	4	5	6	1	0	0	0	0	0	3	1	5	3	15	4	4	4	12	4	2	4	3	2	15	0	0	0	0	0	0	0	0	0	0	1	0	1	0	0	0	0	0
42	2	1	1	99	82	17	37	4	5	6	1	0	1	0	0	0	2	0	0	2	15	4	4	4	12	4	2	4	3	3	16	0	0	0	0	0	0	0	0	0	1	0	0	1	0	0	0	0	0
65	1	1	1	136	66	18	37	4	5	6	1	0	0	0	0	0	3	1	5	3	15	4	4	4	12	4	1	4	3	2	14	0	0	0	1	0	0	0	0	0	0	1	0	1	0	0	0	0	0
37	1	1	1	152	77	22	37.6	4	5	6	1	0	2	2	0	0	0		1	2	15	4	4	4	12	4	2	4	3			0	0	1	1	0	1	0	1	0	0	0	0	1	0	0	0	0	0
23	1	1	1	157	80		36	4	5	6	3	0	0	0	1	1	1	0	0	1	15	4	4			4	2	4		3		0	1	1	1	0	0	0	0	0	1	0	0	0	0	1	0	0	0
3	2	1	1				36.4	4	5	6	8	0	1	0	1	0	1		0	1	15	4				4	1					0	1	1	0	0	0	0	0	0	1	0	0	0	0	0	0	0	0
22	2	1	1	131	70			4	5	6	2	0	0	0	0	1	0		0	1	15	4	4			4	2	4				0	1	1	0	0	0	0	0	0	1	0	0	0	1	0	0	0	0
49	1	0	1	128	86			2	2	5	1	0	0	3	0	0	3		1	3	9	3	4			2	2	4				0	1	1	1	0	0	0	1	0	0	0	0	1	0	0	0	0	0
30	1	1	1	101	71		37	4	5	6	1	0	0	2	0	3	0		1	3	15	4	4			4	2	4				0	1	1	1	0	0	0	1	0	0	0	0	1	0	0	0	0	0
30	1	1	1	141	86			4	5	6	1	0	0	2	0	0	0	0	1	2	15	4	4			4	2	4		3		0	1	1	1	0	0	0	1	0	0	0	0	1	0	0	0	0	0
52	1	1	1	157	80	20	36.4	4	5	6	3	0	0	0	0	1	0		0	1	15	4	4	4	12	4	2	4	3			0	0	1	1	0	0	0	0	0	1	0	0	0	0	1	0	0	0
6	2	1	1		90	18	36.5	4	5	6	5	0	0	0	0	0	1	0	0	1	15	4		4		4	2		3	3		0	1	1	0	0	0	0	0	0	1	0	0	0	0	0	0	1	0
10	1	1	1		96	20	36.6	4	5	6	3	0	1	0	0	0	0		0	1	15	4		4		4	2		3			0	1	1	1	0	0	0	0	0	1	0	0	0	0	1	0	0	0
42	1	1	1	132	91	18	36.6	4	5	6	1	0	1	1	0	0	0		0	1	15	4	4	4	12	4	2	4	3			0	0	1	1	0	0	0	0	0	1	0	0	1	0	0	0	0	0
34	1	1	1	111	65	18	36.9	4	5	6	1	0	0	0	0	0	1		0	1	15	4	4	4	12	4	2	4	3			0	0	1	1	0	0	0	0	0	1	0	0	1	0	0	0	0	0
52	1	1	1	116	88	18	36.7	4	5	6	5	0	0	0	0	0	1		0	1	15	4	4	4	12	4	2	4	3			0	0	1	1	0	0	0	0	0	1	0	0	0	0	0	0	1	0
4	2	1	1		126	18	36.8	4	5	6	1	0	0	0	0	0	1	0	0	1	15	4		4		4	1		3	3		0	1	1	0	0	1	0	0	0	1	0	0	1	0	0	0	0	0
25	2	1	1	105	86	22	37	4	5	6	1	0	0	0	0	0	1		0	1	15	4	4	4	12	4	2	4	3			0	0	1	0	0	1	0	0	0	1	0	0	1	0	0	0	0	0
20	2	1	1	114	88	18	36.7	4	5	6	4	0	0	0	0	0	1		0	1	15	4	4	4	12	4	2	4	3			0	0	1	0	0	0	0	0	0	1	0	0	0	0	0	1	0	0
16	2	1	1	136	80	22	37	4	5	6	2	0	1	0	0	0	0	0	0	1	15	4	4	4	12	4	2	4	3	3	16	0	0	0	0	0	1	0	0	0	1	0	0	0	1	0	0	0	0
2	2	1	1		80	24	37.1	4	5	6	3	0	1	0	0	0	0		0	1	15	4		4		4	1		3			0	1	1	0	0	1	0	0	0	1	0	0	0	0	1	0	0	0
19	1	1	1	110	71	20	37.3	4	5	6	1	0	0	0	0	0	1		0	1	15	4	4	4	12	4	2	4	3			0	0	1	1	0	0	0	0	0	1	0	0	1	0	0	0	0	0
21	1	1	1	110	74	20	37.3	4	5	6	1	0	0	0	0	0	1		0	1	15	4	4	4	12	4	2	4	3			0	0	1	1	0	0	0	0	0	1	0	0	1	0	0	0	0	0
16	1	1	1	111	74	18	36	4	5	6	1	0	0	0	0	0	1		0	1	15	4	4	4	12	4	2	4	3			0	0	1	1	0	0	0	0	0	1	0	0	1	0	0	0	0	0
38	1	1	1	116	96	20	36.4	4	5	6	1	0	1	0	0	0	1		0	1	15	4	4	4	12	4	2	4	3			0	0	1	1	0	0	0	0	0	1	0	0	1	0	0	0	0	0
17	2	1	1	94	105	20	36.5	4	5	6	1	0	1	0	0	0	1	0	0	1	15	4	4	4	12	4	2	4	3	3	16	0	0	0	0	0	1	0	0	0	1	0	0	1	0	0	0	0	0
17	1	1	1	94	105	20	36.5	4	5	6	1	0	0	0	0	0	1		0	1	15	4	4	4	12	4	2	4	3			0	0	1	1	0	1	0	0	0	1	0	0	1	0	0	0	0	0
23	1	1	1	120	90	20	36.5	4	5	6	2	0	0	0	0	0	1		0	1	15	4	4	4	12	4	2	4	3			0	0	1	1	0	0	0	0	0	1	0	0	0	1	0	0	0	0
18	1	1	1	119	80	18	37	4	5	6	2	0	0	0	0	0	1		0	1	15	4	4	4	12	4	2	4	3			0	0	1	1	0	0	0	0	0	1	0	0	0	1	0	0	0	0
17	1	1	1	114	92	18	36.5	4	5	6	1	0	0	0	0	0	1	0	0	1	15	4	4	4	12	4	2	4	3	3	16	0	0	0	1	0	0	0	0	0	1	0	0	1	0	0	0	0	0
16	1	1	1	121	96		36.5	4	5	6	1	1	0	0	0	0	1		0	1	15	4	4			4	2	4				0	1	1	1	0	0	0	0	0	1	0	0	1	0	0	0	0	0
4	1	1	1		98	20	36.5	4	5	6	2	0	0	1	0	0	0		0	1	15	4		4		4	1		3			0	1	1	1	0	0	0	0	0	1	0	0	0	1	0	0	0	0
62	1	1	1	158	86	18	37	4	5	6	3	0	1	0	0	0	0		0	1	15	4	4	4	12	4	1	4	3			0	0	1	1	0	0	0	0	0	1	0	0	0	0	1	0	0	0
1.8	2	1	0					4	5	6	2	0	1	0	0	0	0		0	1	15	4				4	1					0	1	1	0	0		0	0	0	1	0	0	0	1	0	0	0	0
18	1	1	1	133	93		37	4	5	6	3	0	2	0	0	0	0		0	2	15	4	4			4	2	4				0	1	1	1	0	0	0	0	0	1	0	0	0	0	1	0	0	0
12	1	1	1	110	118	28	36.8	4	5	6	2	0	0	1	0	0	0		0	1	15	4	4	4	12	4	2	4	3			0	0	1	1	0	1	0	0	0	1	0	0	0	1	0	0	0	0
12	1	1	1			23	36.8	4	5	6	2	0	0	1	0	0	0	0	0	1	15	4		4		4	2		3	3		0	1	1	1	0	1	0	0	0	1	0	0	0	1	0	0	0	0
17	1	1	1					2	1	3	2	6							4	6	6	2				2	2					0	1	1	1	1	0	0	0	0	0	0	0	0	1	0	0	0	0
19	2	1	1	112	76	20	36.4	4	5	6	2	0	0	0	0	0	1		0	1	15	4	4	4	12	4	2	4	3			0	0	1	0	0	0	0	0	0	1	0	0	0	1	0	0	0	0
2	2	1	1		90	28	37.4	4	5	6	3	0	1	0	0	0	0	0	0	1	15	4		4		4	1		3	3		0	1	1	0	0	1	0	0	0	1	0	0	0	0	1	0	0	0
23	1	1	1	132	79	26	37.1	4	5	6	2	0	1	0	0	0	0		0	1	15	4	4	4	12	4	2	4	3			0	0	1	1	0	1	0	0	0	1	0	0	0	1	0	0	0	0
6	1	1	1		80	22	36.5	4	5	6	3	0	1	0	0	0	0		0	1	15	4		4		4	2		3			0	1	1	1	0	1	0	0	0	1	0	0	0	0	1	0	0	0
14	2	1	1	124	95		36.6	4	5	6	1	0	0	0	0	0	0		0		15	4	4			4	2	4				1	1	1	0	0	0	0	0	0	1	0	0	1	0	0	0	0	0
4	2	1	1		80	18	37	4	5	6	2	0	1	0	0	0	0		0	1	15	4		4		4	1		3			0	1	1	0	0	0	0	0	0	1	0	0	0	1	0	0	0	0
34	1	1	1	139	96	20	37	4	5	6	1	0	1	0	0	0	1	0	0	1	15	4	4	4	12	4	2	4	3	3	16	0	0	0	1	0	0	0	0	0	1	0	0	1	0	0	0	0	0
40	1	1	1	133	68	20	37	4	5	6	1	0	0	0	0	0	1		0	1	15	4	4	4	12	4	2	4	3			0	0	1	1	0	0	0	0	0	1	0	0	1	0	0	0	0	0
								4	5	6	4	0	0	1	0	3	0	1		3	15	4				4				2		0	1	1			0							0	0	0	1	0	0
																																1	1	1			0
14	1	1	0					4	5	6	3	0	0	0	0	0	3	2	0	3	15	4				4	2			1		0	1	1	1	0		0	0	0	1	0	0	0	0	1	0	0	0
10	1	1	1		90		37	4	5	6	3	0	0	0	0	0	3	1	0	3	15	4				4	2			2		0	1	1	1	0	0	0	0	0	1	0	0	0	0	1	0	0	0
13	2	1	1	99	68		36.4	4	5	6	3	0	0	0	0	0	1	0	0	1	15	4	4			4	2	4		3		0	1	1	0	0	0	0	0	0	1	0	0	0	0	1	0	0	0
44	1	1	1	120	86			4	5	6	1	1							0	1	15	4	4			4	2	4				0	1	1	1	0	0	0	0	0	1	0	0	1	0	0	0	0	0
49	2	1	1	167	98		37	4	5	6	1	0	0	0	0	0	2		0	2	15	4	4			4	2	4				0	1	1	0	0	0	0	0	0	1	0	0	1	0	0	0	0	0
32	1	1	1	120	90			4	5	6	1	0	1	0	0	0	0		0	1	15	4	4			4	2	4				0	1	1	1	0	0	0	0	0	1	0	0	1	0	0	0	0	0
16	2	1	1	104	112			4	4	6	2	0	0	0	0	1	0		0	1	14	4	4			4	2	4				0	1	1	0	0	1	0	0	0	1	0	0	0	1	0	0	0	0
46	2	1	1	113	77			4	5	6	2	0	1	0	0	0	0		0	1	15	4	4			4	2	4				0	1	1	0	0	0	0	0	0	1	0	0	0	1	0	0	0	0
3	1	1	1		99		37	4	5	6	2	0	0	1	0	0	0	0	0	1	15	4				4	1			3		0	1	1	1	0	0	0	0	0	1	0	0	0	1	0	0	0	0
80	2	1	1	173	73			4	5	6	1	0	0	1	0	0	1		0	1	15	4	4			4	1	4				0	1	1	0	0	0	0	0	0	1	0	0	1	0	0	0	0	0
37	1	1	1					4	5	6	1	0	0	0	1	1	0		0	1	15	4				4	2					0	1	1	1	0	0	0	0	0	1	0	0	1	0	0	0	0	0
11	1	1	1				37	4	5	6	3	0	0	0	0	1	0		0	1	15	4				4	2					0	1	1	1	0	0	0	0	0	1	0	0	0	0	1	0	0	0
4	2	1	1				37	4	5	6	2	0	1	0	0	0	0		0	1	15	4				4	1					0	1	1	0	0	0	0	0	0	1	0	0	0	1	0	0	0	0
45	2	1	1	123			36.2	4	5	6	5	0	1	0	0	0	0	0	0	1	15	4	4			4	2	4		3		0	1	1	0	0	0	0	0	0	1	0	0	0	0	0	0	1	0
12	1	1	1				37	4	5	6	3	0	0	1	0	0	0		0	1	15	4				4	2					0	1	1	1	0	0	0	0	0	1	0	0	0	0	1	0	0	0
12	1	1	1				37	4	5	6	3	0	0	1	0	0	0	0	0	1	15	4				4	2			3		0	1	1	1	0	0	0	0	0	1	0	0	0	0	1	0	0	0
4	2	1	1				37.5	4	5	6	1	0	1	1	1	1	0		0	1	15	4				4	1					0	1	1	0	0	0	0	0	0	1	0	0	1	0	0	0	0	0
5	1	1	1		100		36.8	4	5	6	3	0	1	0	0	0	0		0	1	15	4				4						0	1	1	1	0	0	0	0	0	1	0	0	0	0	1	0	0	0
16	1	0	1	115	90	26	37.3	4	5	6	1	3	2	0	2	0	3	4	1	3	15	4	4	4	12	4	2	4	3	1	14	0	0	0	1	0	1	0	1	0	0	0	0	1	0	0	0	0	0
23	2	1	1	110	87	24	36.8	4	5	6	1	4	2	2	2	0	4	2	1	4	15	4	4	4	12	4	2	4	3	1	14	0	0	0	0	0	1	0	1	0	0	0	0	1	0	0	0	0	0
41	1	1	1	150	78	22	37.6	4	5	6	5	3	0	0	0	0	3	1	6	3	15	4	4	4	12	4	2	4	3	2	15	0	0	0	1	0	1	0	0	0	0	0	1	0	0	0	0	1	0
30	1	0	1	130	86	21	36.9	4	5	6	98	3	2	0	2	0	3	2	5	3	15	4	4	4	12	4	2	4	3	1	14	0	0	0	1	0	1	0	0	0	0	1	0	0	0	0	0	0	0
26	1	0	1	100	92	25	37.8	2	3	4	1	4	2	4	2	0	3	3	6	4	9	3	4	4	11	2	2	4	3	1	12	0	0	0	1	0	1	0	0	0	0	0	1	1	0	0	0	0	0
33	1	0	1	140	82	23	37.4	4	5	6	2	3	0	0	0	0	3	1	5	3	15	4	4	4	12	4	2	4	3	2	15	0	0	0	1	0	1	0	0	0	0	1	0	0	1	0	0	0	0
21	1	0	1	150	100	26	38.2	4	5	6	1	4	2	2	0	0	4	2	6	4	15	4	4	4	12	4	2	4	3	1	14	0	0	0	1	0	1	0	0	0	0	0	1	1	0	0	0	0	0
73	1	0	1	160	84	20	36.8	4	5	6	1	3	0	0	0	0	3	3	6	3	15	4	4	4	12	4	1	4	3	1	13	0	0	0	1	0	0	0	0	0	0	0	1	1	0	0	0	0	0
29	2	0	1	110	92	20	37.5	4	5	6	2	2	2	2	2	0	0	0	0	2	15	4	4	4	12	4	2	4	3	3	16	0	0	0	0	0	0	0	0	0	1	0	0	0	1	0	0	0	0
52	1	1	1	150	49		37.2	4	5	6	2	0	0	0	0	0	1		0	1	15	4	4			4	2	4				0	1	1	1	0	1	0	0	0	1	0	0	0	1	0	0	0	0
80	1	1	1	129	74		36.7	4	5	6	3	0	0	0	0	2	0	0	0	2	15	4	4			4	1	4		3		0	1	1	1	0	0	0	0	0	1	0	0	0	0	1	0	0	0
31	1	1	1	151	92		36.5	4	5		1	0	0	0	0	0	1		0	1			4			4	2	4				0	1	1	1	0	0	0	0	0	1	0	0	1	0	0	0	0	0
26	1	1	1	141	95			4	5	6	1	0	0	0	0	0	1		0	1	15	4	4			4	2	4				0	1	1	1	0	0	0	0	0	1	0	0	1	0	0	0	0	0
24	1	1	1	121	72		37.4	4	5	6	1	0	0	0	0	0	1	0	0	1	15	4	4			4	2	4		3		0	1	1	1	0	0	0	0	0	1	0	0	1	0	0	0	0	0
6		1	0					4	5	6	1	0	1	1	0	0	1		0	1	15	4				4	2					0	1	1		0		0	0	0	1	0	0	1	0	0	0	0	0
33	1	1	1	153	64			4	5	6	1	0	0	0	0	0	1		0	1	15	4	4			4	2	4				0	1	1	1	0	0	0	0	0	1	0	0	1	0	0	0	0	0
3	1	1	1				37.1	4	5	6	2	0	1	0	0	0	0		0	1	15	4				4	1					0	1	1	1	0	0	0	0	0	1	0	0	0	1	0	0	0	0
25	1	1	1	123	72		36	4	5	6	2	0	0	0	0	0	1		0	1	15	4	4			4	2	4				0	1	1	1	0	0	0	0	0	1	0	0	0	1	0	0	0	0
2	2	1	1				37.5	4	5	6	2	0	0	0	0	1	0	0	0	1	15	4				4	1			3		0	1	1	0	0	0	0	0	0	1	0	0	0	1	0	0	0	0
33	1	1	1	148	84		36.4	4	5	6	1	0	1	0	0	0	0		0	1	15	4	4			4	2	4				0	1	1	1	0	0	0	0	0	1	0	0	1	0	0	0	0	0
34	1	1	1	147	91		36	4	5	6	3								0		15	4	4			4	2	4				1	1	1	1	0	0	0	0	0	1	0	0	0	0	1	0	0	0
14	1	1	1	121	84		37.1	4	5	6	3	0	0	0	0	1	0		0	1	15	4	4			4	2	4				0	1	1	1	0	0	0	0	0	1	0	0	0	0	1	0	0	0
23	1	1	1	156	82		36.5	4	5	6	1	0	0	0	0	0	1		0	1	15	4	4			4	2	4				0	1	1	1	0	0	0	0	0	1	0	0	1	0	0	0	0	0
16	2	1	1	116	112		36.5	4	5	6	1	0	0	0	0	0	1	0	0	1	15	4	4			4	2	4		3		0	1	1	0	0	1	0	0	0	1	0	0	1	0	0	0	0	0
22	1	1	1	116	67		37	4	5	6	1	0	0	0	0	0	1		0	1	15	4	4			4	2	4				0	1	1	1	0	0	0	0	0	1	0	0	1	0	0	0	0	0
31	1	1	1	137	106		37.6	4	5	6	2	0	0	0	0	0	1		0	1	15	4	4			4	2	4				0	1	1	1	0	1	0	0	0	1	0	0	0	1	0	0	0	0
28	1	1	1	187	117	20	36.5	4	5	6	2	0	1	0	0	0	0		0	1	15	4	4	4	12	4	2	4	3			0	0	1	1	0	1	0	0	0	1	0	0	0	1	0	0	0	0
36	2	1	1	110	78	24	37.4	4	5	6	1	5	2	3	2	0	5	3	6	5	15	4	4	4	12	4	2	4	3	1	14	0	0	0	0	0	1	0	0	0	0	0	1	1	0	0	0	0	0
48	2	1	1	130	76	22	36.9	4	5	6	1	3	2	3	2	0	3	3	6	3	15	4	4	4	12	4	2	4	3	1	14	0	0	0	0	0	1	0	0	0	0	0	1	1	0	0	0	0	0
36	1	0	1	140	87	19	36.7	4	5	6	1	3	2	2	2	2	3	1	5	3	15	4	4	4	12	4	2	4	3	2	15	0	0	0	1	0	0	0	0	0	0	1	0	1	0	0	0	0	0
29	1	1	1	140	110	27	38.2	3	4	4	1	5	2	2	2	0	5	2	1	5	11	3	4	4	11	3	2	4	3	1	13	0	0	0	1	0	1	0	1	0	0	0	0	1	0	0	0	0	0
31	1	0	1	115	97	25	37.4	4	5	6	1	5	2	3	2	0	5	3	6	5	15	4	4	4	12	4	2	4	3	1	14	0	0	0	1	0	1	0	0	0	0	0	1	1	0	0	0	0	0
55	1	0	1	150	96	22	37.6	4	5	6	4	4	0	4	0	0	4	2	6	4	15	4	4	4	12	4	2	4	3	1	14	0	0	0	1	0	1	0	0	0	0	0	1	0	0	0	1	0	0
58	1	0	1	170	82	23	36.9	4	5	6	4	4	0	4	0	0	0	1	5	4	15	4	4	4	12	4	1	4	3	2	14	0	0	0	1	0	1	0	0	0	0	1	0	0	0	0	1	0	0
23	2	1	1	137	107	20	37.4	4	5	6	3	0	0	0	0	0	2		0	2	15	4	4	4	12	4	2	4	3			0	0	1	0	0	1	0	0	0	1	0	0	0	0	1	0	0	0
35	1	1	1	137	91	20	36.8	4	5	6	1	0	1	0	0	0	0		0	1	15	4	4	4	12	4	2	4	3			0	0	1	1	0	0	0	0	0	1	0	0	1	0	0	0	0	0
70	1	1	1	101	82	20	37.8	4	5	6	1	0	1	0	0	0	0	0	0	1	15	4	4	4	12	4	1	4	3	3	15	0	0	0	1	0	0	0	0	0	1	0	0	1	0	0	0	0	0
70	1	1	1	183	55	20	36.5	4	5	6	1	0	1	0	0	0	0		0	1	15	4	4	4	12	4	1	4	3			0	0	1	1	0	1	0	0	0	1	0	0	1	0	0	0	0	0
31	1	1	1	118	123	20	36.5	4	5	6	2	0	1	0	0	0	0		0	1	15	4	4	4	12	4	2	4	3			0	0	1	1	0	1	0	0	0	1	0	0	0	1	0	0	0	0
19	1	1	1	121	67	18	36.5	4	5	6	1	0	0	0	0	0	1	0	0	1	15	4	4	4	12	4	2	4	3	3	16	0	0	0	1	0	0	0	0	0	1	0	0	1	0	0	0	0	0
4	1	1	1				37.4	4	5	6	1	0	0	0	0	0	1		0	1	15	4				4	1					0	1	1	1	0	0	0	0	0	1	0	0	1	0	0	0	0	0
27	1	1	1	120	59	18	37	4	5	6	3	0	0	0	1	0	0		0	1	15	4	4	4	12	4	2	4	3			0	0	1	1	0	1	0	0	0	1	0	0	0	0	1	0	0	0
30	2	1	1	123	86	20	36.5	4	5	6	1	0	0	0	0	0	1		0	1	15	4	4	4	12	4	2	4	3			0	0	1	0	0	0	0	0	0	1	0	0	1	0	0	0	0	0
11	2	1	1	110	94	26	37.4	4	5	6	2	0	0	0	0	0	1		0	1	15	4	4	4	12	4	2	4	3			0	0	1	0	0	1	0	0	0	1	0	0	0	1	0	0	0	0
33	1	1	1	146	75	20	37	4	5	6	2	0	0	0	0	0	1		0	1	15	4	4	4	12	4	2	4	3			0	0	1	1	0	0	0	0	0	1	0	0	0	1	0	0	0	0
15	1	1	1	135	93	18	36	4	5	6	3	0	0	0	0	0	1		0	1	15	4	4	4	12	4	2	4	3			0	0	1	1	0	0	0	0	0	1	0	0	0	0	1	0	0	0
38	2	1	1	126	92	18	36.5	4	5	6	1	0	0	0	0	0	1		0	1	15	4	4	4	12	4	2	4	3			0	0	1	0	0	0	0	0	0	1	0	0	1	0	0	0	0	0
45	1	1	1	108	75	18	37	4	5	6	3	0	0	0	0	0	1		0	1	15	4	4	4	12	4	2	4	3			0	0	1	1	0	0	0	0	0	1	0	0	0	0	1	0	0	0
24	1	1	1	125	85	20	36.6	4	5	6	3	0	0	0	0	0	1		0	1	15	4	4	4	12	4	2	4	3			0	0	1	1	0	0	0	0	0	1	0	0	0	0	1	0	0	0
77	1	0	1	170	69	19	36.8	4	5	6	3	3	0	0	0	0	3	1	1	3	15	4	4	4	12	4	1	4	3	2	14	0	0	0	1	0	0	0	1	0	0	0	0	0	0	1	0	0	0
31	2	1	1	110	82	23	36.5	4	5	6	1	3	2	0	2	0	3	2	6	3	15	4	4	4	12	4	2	4	3	1	14	0	0	0	0	0	1	0	0	0	0	0	1	1	0	0	0	0	0
26	1	0	1	120	86	21	36.9	4	5	6	2	3	0	0	0	0	3	1	5	3	15	4	4	4	12	4	2	4	3	2	15	0	0	0	1	0	1	0	0	0	0	1	0	0	1	0	0	0	0
18	1	0	1	125	85	21	37.3	4	5	6	2	3	0	0	0	0	3	1	5	3	15	4	4	4	12	4	2	4	3	2	15	0	0	0	1	0	1	0	0	0	0	1	0	0	1	0	0	0	0
18	2	1	1	118	106			4	5	6	1	0	1	0	0	0	0		0	1	15	4	4			4	2	4				0	1	1	0	0	1	0	0	0	1	0	0	1	0	0	0	0	0
75	2	0	1	92	128			2	2	2	1	4					2	1	4	4	6	2	4			2	1	4		2		0	1	1	0	1	1	0	0	0	0	0	0	1	0	0	0	0	0
20	2	1	0					4	5	6	8	1							0	1	15	4				4	2					0	1	1	0	0		0	0	0	1	0	0	0	0	0	0	0	0
49	1	1	1	115	83			4	5	6	2	0	0	0	0	0	1		0	1	15	4	4			4	2	4				0	1	1	1	0	0	0	0	0	1	0	0	0	1	0	0	0	0
6	1	1	1				37.6	4	5	6	3	0	0	0	0	1	0		0	1	15	4				4	2					0	1	1	1	0	0	0	0	0	1	0	0	0	0	1	0	0	0
75	1	1	1	139	63		36	4	5	6	2	0	0	0	0	0	2	0	0	2	15	4	4			4	1	4		3		0	1	1	1	0	0	0	0	0	1	0	0	0	1	0	0	0	0
24	2	1	1	140	97		36.8	4	5	6	1	0	0	0	0	0	1		0	1	15	4	4			4	2	4				0	1	1	0	0	0	0	0	0	1	0	0	1	0	0	0	0	0
27	1	1	1	152	95	21	36.8	4	5	6	1	0	1	2	0	0	0	0	1	2	15	4	4	4	12	4	2	4	3	3	16	0	0	0	1	0	1	0	1	0	0	0	0	1	0	0	0	0	0
29	1	1	1	123	87	18	37		5	6	1	0	1	0	0	0	0		0	1			4	4		4	2	4	3			0	1	1	1	0	0	0	0	0	1	0	0	1	0	0	0	0	0
35	1	1	1	139	86	18	36.6	4	5	6	1	0	0	0	0	0	1		0	1	15	4	4	4	12	4	2	4	3			0	0	1	1	0	0	0	0	0	1	0	0	1	0	0	0	0	0
	1	1	1	128	110	18	37	4	5	6	2	0	1	0	0	0	0		0	1	15	4	4	4	12	4		4	3			0	0	1	1	0	1	0	0	0	1	0	0	0	1	0	0	0	0
52	1	1	1	170	108		36	4	5	6	2	0	0	0	0	0	1	0	0	1	15	4	4			4	2	4		3		0	1	1	1	0	1	0	0	0	1	0	0	0	1	0	0	0	0
40	1	1	0					4	5	6	1	0	0	0	0	1	0		0	1	15	4				4	2					0	1	1	1	0		0	0	0	1	0	0	1	0	0	0	0	0
10	1	1	0					4	5	6	3	0	2	0	0	0	0		0	2	15	4				4	2					0	1	1	1	0		0	0	0	1	0	0	0	0	1	0	0	0
33	1	1	1	110	92			4	5	6	4	0	0	0	0	0	1		0	1	15	4	4			4	2	4				0	1	1	1	0	0	0	0	0	1	0	0	0	0	0	1	0	0
26	2	1	1	113	114			4	5	6	2	0	0	0	0	0	1		0	1	15	4	4			4	2	4				0	1	1	0	0	1	0	0	0	1	0	0	0	1	0	0	0	0
22	1	1	1	118	91	19		4	5	6	1	0	0	0	0	0	2		1	2	15	4	4	4	12	4	2	4	3			0	0	1	1	0	0	0	1	0	0	0	0	1	0	0	0	0	0
11	1	1	1	98	74		37.4	4	5	6	3	0	0	0	0	2	0		1	2	15	4	4			4	2	4				0	1	1	1	0	0	0	1	0	0	0	0	0	0	1	0	0	0
1	2	1	0					4	5	6	8	2							1	2	15	4				4	1					0	1	1	0	0		0	1	0	0	0	0	0	0	0	0	0	0
35	1	1	1	188	64	18	36.5	4	5	6	1	0	0	0	0	0	3		1	3	15	4	4	4	12	4	2	4	3			0	0	1	1	0	0	0	1	0	0	0	0	1	0	0	0	0	0
51	2	1	1	117	92	20	36.5	4	5	6	1	0	0	0	0	0	2		1	2	15	4	4	4	12	4	2	4	3			0	0	1	0	0	0	0	1	0	0	0	0	1	0	0	0	0	0
80	2	1	1	173	73			4	5	6	1	0	1	1	0	0	1		1	1	15	4	4			4	1	4				0	1	1	0	0	0	0	1	0	0	0	0	1	0	0	0	0	0
50	1	1	1	177	98	15	36.6	4	5	6	2	0	2	0	0	0	0		1	2	15	4	4	4	12	4	2	4	3			0	0	1	1	0	0	0	1	0	0	0	0	0	1	0	0	0	0
20	1	1	1	111	105	18	37.5	4	4	4	1	2							0	2	12	3	4	4	11	4	2	4	3			0	0	1	1	0	1	0	0	0	1	0	0	1	0	0	0	0	0
27	1	1	1	155	99		37	4	5	6	1			1	0	0	0		0	1	15	4	4			4	2	4				0	1	1	1	0	0	0	0	0	1	0	0	1	0	0	0	0	0
32	2	1	1	129	90	22	37	4	5	6	1	1							0	1	15	4	4	4	12	4	2	4	3			0	0	1	0	0	1	0	0	0	1	0	0	1	0	0	0	0	0
62	1	1	1	96	83		37	4	5	6	1	0	0	0	0	0	2		0	2	15	4	4			4	1	4				0	1	1	1	0	0	0	0	0	1	0	0	1	0	0	0	0	0
28	1	1	0					4	5	6	2	0	0	0	0	0	1		0	1	15	4				4	2					0	1	1	1	0		0	0	0	1	0	0	0	1	0	0	0	0
28	1	1	1	125	59	20	37	4	5	6	1	0	0	0	0	0	1		0	1	15	4	4	4	12	4	2	4	3			0	0	1	1	0	1	0	0	0	1	0	0	1	0	0	0	0	0
56	1	1	1	119	79	18	36.8	4	5	6	1	0	0	0	1	0	0		0	1	15	4	4	4	12	4	1	4	3			0	0	1	1	0	0	0	0	0	1	0	0	1	0	0	0	0	0
37	1	1	1	141	81	18	37.5	4	5	6	3	0	1	0	0	0	0		0	1	15	4	4	4	12	4	2	4	3			0	0	1	1	0	0	0	0	0	1	0	0	0	0	1	0	0	0
27	1	1	1	131	99	20	37	4	5	6	1	0	1	0	0	0	0		0	1	15	4	4	4	12	4	2	4	3			0	0	1	1	0	0	0	0	0	1	0	0	1	0	0	0	0	0
24	1	1	1	131	84		36	4	5	6	1	0	1	1	0	0	0		0	1	15	4	4			4	2	4				0	1	1	1	0	0	0	0	0	1	0	0	1	0	0	0	0	0
27	1	1	1	155	99		37	4	5	6	1	0	0	1	0	0			0	1	15	4	4			4	2	4				0	1	1	1	0	0	0	0	0	1	0	0	1	0	0	0	0	0
19	1	0	1	115	93	21	37.3	4	5	6	1	3	2	0	2	0	3	1	5	3	15	4	4	4	12	4	2	4	3	2	15	0	0	0	1	0	1	0	0	0	0	1	0	1	0	0	0	0	0
31	1	0	1	130	88	20	36.8	4	5	6	1	3	3	2	3	0	2	2	5	3	15	4	4	4	12	4	2	4	3	1	14	0	0	0	1	0	0	0	0	0	0	1	0	1	0	0	0	0	0
37	1	1	1	140	89	23	37.4	4	5	6	1	4	2	4	2	0	3	2	1	4	15	4	4	4	12	4	2	4	3	1	14	0	0	0	1	0	1	0	1	0	0	0	0	1	0	0	0	0	0
30	1	0	1	130	86	20	37.6	4	5	6	1	4	2	2	2	0	4	3	1	4	15	4	4	4	12	4	2	4	3	1	14	0	0	0	1	0	0	0	1	0	0	0	0	1	0	0	0	0	0
59	1	0	1	180	78	21	37.7	4	5	6	4	4	0	0	0	0	4	2	1	4	15	4	4	4	12	4	1	4	3	1	13	0	0	0	1	0	1	0	1	0	0	0	0	0	0	0	1	0	0
22	1	0	1	110	102	26	37.7	4	5	6	1	3	2	3	2	0	2	1	5	3	15	4	4	4	12	4	2	4	3	2	15	0	0	0	1	0	1	0	0	0	0	1	0	1	0	0	0	0	0
38	1	1	1	150	87	21	36.9	4	5	6	1	3	3	0	2	0	3	2	6	3	15	4	4	4	12	4	2	4	3	1	14	0	0	0	1	0	1	0	0	0	0	0	1	1	0	0	0	0	0
36	1	0	1	120	79	21	36.4	4	5	6	1	4	0	0	0	2	4	2	6	4	15	4	4	4	12	4	2	4	3	1	14	0	0	0	1	0	1	0	0	0	0	0	1	1	0	0	0	0	0
20	1	0	1	110	98	25	37.5	4	5	6	1	3	2	0	2	0	3	1	6	3	15	4	4	4	12	4	2	4	3	2	15	0	0	0	1	0	1	0	0	0	0	0	1	1	0	0	0	0	0
23	1	1	1	114	76		36.8	4	5	6	1	0	0	0	0	0	1	0	0	1	15	4	4			4	2	4		3		0	1	1	1	0	0	0	0	0	1	0	0	1	0	0	0	0	0
																																1	1	1			0
38	1	1	1	118	110	20	36.5	4	5	6	2	0	0	0	0	0	1		0	1	15	4	4	4	12	4	2	4	3			0	0	1	1	0	1	0	0	0	1	0	0	0	1	0	0	0	0
39	2	1	1	130	80	18	36	4	5	6	1	0	0	0	0	0	1		0	1	15	4	4	4	12	4	2	4	3			0	0	1	0	0	0	0	0	0	1	0	0	1	0	0	0	0	0
38	1	1	1	138	103	18	36.5	4	5	6	1	0	1	0	1	0	0		0	1	15	4	4	4	12	4	2	4	3			0	0	1	1	0	1	0	0	0	1	0	0	1	0	0	0	0	0
41	1	1	1	110	90	20	36	4	5	6	1	0	0	0	0	1	0	0	0	1	15	4	4	4	12	4	2	4	3	3	16	0	0	0	1	0	0	0	0	0	1	0	0	1	0	0	0	0	0
32	1	1	1	128	86	20	37.5	4	5	6	12	0	0	0	0	0	3	2	1	3	15	4	4	4	12	4	2	4	3	1	14	0	0	0	1	0	0	0	1	0	0	0	0	0	0	0	0	0	1
65	1	1	1	140	72	18	36.5	4	5	6	1	0	3	2	0	0	0	1	1	3	15	4	4	4	12	4	1	4	3	2	14	0	0	0	1	0	0	0	1	0	0	0	0	1	0	0	0	0	0
38	1	1	1	113	89	18	36.5	4	5	6	2	0	0	0	0	0	1	0	0	1	15	4	4	4	12	4	2	4	3	3	16	0	0	0	1	0	0	0	0	0	1	0	0	0	1	0	0	0	0
41	1	1	1	121	101	20	37.7	4	5	6	1	0	0	2	0	0	0		1	2	15	4	4	4	12	4	2	4	3			0	0	1	1	0	1	0	1	0	0	0	0	1	0	0	0	0	0
47	1	1	1	134	85	20		4	5	6	2	0	1	0	0	0	0		0	1	15	4	4	4	12	4	2	4	3			0	0	1	1	0	0	0	0	0	1	0	0	0	1	0	0	0	0
1	2	1	0					4	5	6	3	0	1	0	0	0	0		0	1	15	4				4	1					0	1	1	0	0		0	0	0	1	0	0	0	0	1	0	0	0
7	2	1	1		118	20		4	5	6	5	0	0	0	0	1	0	0	0	1	15	4		4		4	2		3	3		0	1	1	0	0	1	0	0	0	1	0	0	0	0	0	0	1	0
17	1	1	1	114	119	22		4	5	6	3	0	0	0	0	0	2		0	2	15	4	4	4	12	4	2	4	3			0	0	1	1	0	1	0	0	0	1	0	0	0	0	1	0	0	0
18	2	1	1			22		4	5	6	1	0	1	1	0	0	0		1	1	15	4		4		4	2		3			0	1	1	0	0	1	0	1	0	0	0	0	1	0	0	0	0	0
30	1	1	1	142	91	18		4	3	6	1	0	0	2	0	0	0		1	2	13	4	4	4	12	4	2	4	3			0	0	1	1	0	0	0	1	0	0	0	0	1	0	0	0	0	0
43	1	1	1	134	68			4	5	6	4	0	0	0	0	0	1		0	1	15	4	4			4	2	4				0	1	1	1	0	0	0	0	0	1	0	0	0	0	0	1	0	0
25	1	1	1	107	76	18		4	5	6	2	0	1	2	0	0	0	0	0	2	15	4	4	4	12	4	2	4	3	3	16	0	0	0	1	0	0	0	0	0	1	0	0	0	1	0	0	0	0
27	1	1	1	112	66			4	5	6	1	0	1	0	0	1	0		0	1	15	4	4			4	2	4				0	1	1	1	0	0	0	0	0	1	0	0	1	0	0	0	0	0
60	1	1	1	122	73	22		2	2	3	1	4	0	0	0	0	3	2	2	4	7	2	4	4	10	2	1	4	3	1	11	0	0	0	1	0	1	0	0	1	0	0	0	1	0	0	0	0	0
35	1	1	0					4	5	6	8	1							0	1	15	4				4	2					0	1	1	1	0		0	0	0	1	0	0	0	0	0	0	0	0
18	2	1	1	91	81		36.8	4	5	6	2	0	1	0	0	0	0	0	0	1	15	4	4			4	2	4		3		0	1	1	0	0	0	0	0	0	1	0	0	0	1	0	0	0	0
30	2	1	1	116	81		36.8	4	5	6	1	0	0	0	0	0	1		0	1	15	4	4			4	2	4				0	1	1	0	0	0	0	0	0	1	0	0	1	0	0	0	0	0
22	2	1	1	129	82	20		4	5	6	1	0	0	0	0	0	1		0	1	15	4	4	4	12	4	2	4	3			0	0	1	0	0	0	0	0	0	1	0	0	1	0	0	0	0	0
24	1	1	1	137	98	18		4	5	6	1	0	1	0	0	0	1		0	1	15	4	4	4	12	4	2	4	3			0	0	1	1	0	0	0	0	0	1	0	0	1	0	0	0	0	0
29	2	1	1	128	71			4	5	6	1	0	0	0	0	0	1		0	1	15	4	4			4	2	4				0	1	1	0	0	0	0	0	0	1	0	0	1	0	0	0	0	0
3	1	1	1		80	20		4	5	6	1	0	1	0	0	0	0		0	1	15	4		4		4	1		3			0	1	1	1	0	0	0	0	0	1	0	0	1	0	0	0	0	0
65	1	1	1	158	98	18		4	5	6	1	0	1	0	1	0	3	1	1	3	15	4	4	4	12	4	1	4	3	2	14	0	0	0	1	0	0	0	1	0	0	0	0	1	0	0	0	0	0
40	1	1	1	147	80	20		4	5	6	1	0	2	0	0	0	2		1	2	15	4	4	4	12	4	2	4	3			0	0	1	1	0	0	0	1	0	0	0	0	1	0	0	0	0	0
1	1	1	0					4	5	6	3	0	1	0	0	0	0	0	0	1	15	4				4	1			3		0	1	1	1	0		0	0	0	1	0	0	0	0	1	0	0	0
38	1	1	1	147	72	24		4	5	6	3	0	0	0	0	1	0		0	1	15	4	4	4	12	4	2	4	3			0	0	1	1	0	1	0	0	0	1	0	0	0	0	1	0	0	0
19	2	1	1	126	99	20		3	4	6	1	4							1	4	13	4	4	4	12	4	2	4	3			0	0	1	0	0	0	0	1	0	0	0	0	1	0	0	0	0	0
24	1	1	1	115	79	20		4	5	6	1	0	1	0	0	0	0		0	1	15	4	4	4	12	4	2	4	3			0	0	1	1	0	0	0	0	0	1	0	0	1	0	0	0	0	0
24	2	1	1	133	90	20		4	5	6	1	0	1	0	0	0	1		0	1	15	4	4	4	12	4	2	4	3			0	0	1	0	0	0	0	0	0	1	0	0	1	0	0	0	0	0
27	1	1	1	121	68		36.6	4	5	6	3	0	0	0	1	0	0		0	1	15	4	4			4	2	4				0	1	1	1	0	0	0	0	0	1	0	0	0	0	1	0	0	0
42	1	1	1	99	80		36.8	4	5	6	1	0	0	1	0	0	0	0	0	1	15	4	4			4	2	4		3		0	1	1	1	0	0	0	0	0	1	0	0	1	0	0	0	0	0
32	1	1	1	146	80		36.1	4	5	6	1	0	0	0	1	0	0		0	1	15	4	4			4	2	4				0	1	1	1	0	0	0	0	0	1	0	0	1	0	0	0	0	0
6	1	1	0					4	5	6	5	0	0	0	0	0	1		0	1	15	4				4	2					0	1	1	1	0		0	0	0	1	0	0	0	0	0	0	1	0
52	1	1	1	109	119	16		4	5	6	1	0	1	0	0	0	0		0	1	15	4	4	4	12	4	2	4	3			0	0	1	1	0	1	0	0	0	1	0	0	1	0	0	0	0	0
35	1	1	1	130	85	20		4	5	6	1	0	1	1	0		0		0	1	15	4	4	4	12	4	2	4	3			0	0	1	1	0	0	0	0	0	1	0	0	1	0	0	0	0	0
15	1	1	1	135	83	24		4	5	6	3	0	1	0	0	0	0		0	1	15	4	4	4	12	4	2	4	3			0	0	1	1	0	1	0	0	0	1	0	0	0	0	1	0	0	0
37	2	1	1	118	59	20		4	5	6	3	0	0	0	0	0	1		0	1	15	4	4	4	12	4	2	4	3			0	0	1	0	0	1	0	0	0	1	0	0	0	0	1	0	0	0
11	1	1	1		92	24		4	5	6	3						2		5	2	15	4		4		4	2		3			0	1	1	1	0	1	0	0	0	0	1	0	0	0	1	0	0	0
30	2	1	1	167	118			4	5	6	1	0	1	0	0	0	0	0	0	1	15	4	4			4	2	4		3		0	1	1	0	0	1	0	0	0	1	0	0	1	0	0	0	0	0
45	1	1	1	134	64	20		4	5	6	1	0	0	0	0	0	1		0	1	15	4	4	4	12	4	2	4	3			0	0	1	1	0	0	0	0	0	1	0	0	1	0	0	0	0	0
32	2	1	1	138	81	20		4	5	6	1	0	0	1	0	0	1		0	1	15	4	4	4	12	4	2	4	3			0	0	1	0	0	0	0	0	0	1	0	0	1	0	0	0	0	0
29	2	1	1	113	90	20		4	5	6	1	0	0	1	0	0	0	0	0	1	15	4	4	4	12	4	2	4	3	3	16	0	0	0	0	0	0	0	0	0	1	0	0	1	0	0	0	0	0
26	1	1	1			20		4	5	6	1	0	1	1	0		1		0	1	15	4		4		4	2		3			0	1	1	1	0	0	0	0	0	1	0	0	1	0	0	0	0	0
28	1	1	1	110	88	20		4	5	6	2	0	0	0	0	0	2		0	2	15	4	4	4	12	4	2	4	3			0	0	1	1	0	0	0	0	0	1	0	0	0	1	0	0	0	0
49	2	1	1	151	115	20		4	5	6	2	0	0	0	0	0	2		0	2	15	4	4	4	12	4	2	4	3			0	0	1	0	0	1	0	0	0	1	0	0	0	1	0	0	0	0
50	1	1	1		108	20		4	5	6	12	0	0	0	0	0	2		1	2	15	4		4		4	2		3			0	1	1	1	0	1	0	1	0	0	0	0	0	0	0	0	0	1
42	2	1	1	137	76	24		4	5	6	3	0	0	0	0	0	1		0	1	15	4	4	4	12	4	2	4	3			0	0	1	0	0	1	0	0	0	1	0	0	0	0	1	0	0	0
13	1	1	0					4	5	6	3	0	0	1	0	0	0	0	0	1	15	4				4	2			3		0	1	1	1	0		0	0	0	1	0	0	0	0	1	0	0	0
2	2	1	0					4	5	6	3	0	0	0	1	0	0		0	1	15	4				4	1					0	1	1	0	0		0	0	0	1	0	0	0	0	1	0	0	0
28	2	1	1	137	92	20		4	5	6	1	0	1	0	0	0	0		0	1	15	4	4	4	12	4	2	4	3			0	0	1	0	0	0	0	0	0	1	0	0	1	0	0	0	0	0
6	1	1	1		87	17		4	5	6	1	0	0	0	0	0	1		0	1	15	4		4		4	2		3			0	1	1	1	0	0	0	0	0	1	0	0	1	0	0	0	0	0
39	1	1	1	137	91			4	5	6	8	1							0	1	15	4	4			4	2	4				0	1	1	1	0	0	0	0	0	1	0	0	0	0	0	0	0	0
16	1	1	1	99	70	17	36.8	4	5	6	5	0	0	0	0	0	1	0	0	1	15	4	4	4	12	4	2	4	3	3	16	0	0	0	1	0	0	0	0	0	1	0	0	0	0	0	0	1	0
30	1	1	1	126	69	20	37	4	5	6	4	0	0	0	0	0	1		0	1	15	4	4	4	12	4	2	4	3			0	0	1	1	0	0	0	0	0	1	0	0	0	0	0	1	0	0
19	2	1	1	119	103			4	5	6	1	0	0	0	0	0	1		0	1	15	4	4			4	2	4				0	1	1	0	0	1	0	0	0	1	0	0	1	0	0	0	0	0
26	1	1	1	142	94	18		4	5	6	1	0	0	0	1	0	1		0	1	15	4	4	4	12	4	2	4	3			0	0	1	1	0	0	0	0	0	1	0	0	1	0	0	0	0	0
11	1	1	1	115	96	20		4	5	6	3	0	0	0	0	0	1		0	1	15	4	4	4	12	4	2	4	3			0	0	1	1	0	0	0	0	0	1	0	0	0	0	1	0	0	0
47	1	1	1			18		4	5	6	2	0	1	1	0	0	0		0	1	15	4		4		4	2		3			0	1	1	1	0	0	0	0	0	1	0	0	0	1	0	0	0	0
47	2	1	1	126	80	20		4	5	6	2	0	1	1	1	0	1		0	1	15	4	4	4	12	4	2	4	3			0	0	1	0	0	0	0	0	0	1	0	0	0	1	0	0	0	0
24	1	1	1	124	65	20		4	5	6	1	0	1	1	0	1	0	0	0	1	15	4	4	4	12	4	2	4	3	3	16	0	0	0	1	0	0	0	0	0	1	0	0	1	0	0	0	0	0
40	1	1	1	135	104	26		4	5	6	1	0	1	0	0	0	0		0	1	15	4	4	4	12	4	2	4	3			0	0	1	1	0	1	0	0	0	1	0	0	1	0	0	0	0	0
50	1	1	1	96	73			4	5	6	1	4	0	3	0	0	3	3	4	4	15	4	4			4	2	4		1		0	1	1	1	1	0	0	0	0	0	0	0	1	0	0	0	0	0
86	1	1	1	135	106	20		4	5	6	1	0	0	0	0	0	3	1	1	3	15	4	4	4	12	4	1	4	3	2	14	0	0	0	1	0	1	0	1	0	0	0	0	1	0	0	0	0	0
19	2	1	1	96	96			4	5	6	1	3					4	2	3	4	15	4	4			4	2	4		1		0	1	1	0	0	0	1	0	0	0	0	0	1	0	0	0	0	0
50	1	1	1	122	82	18		4	5	6	1	0	1	1	0	0	0		0	1	15	4	4	4	12	4	2	4	3			0	0	1	1	0	0	0	0	0	1	0	0	1	0	0	0	0	0
70	2	1	1	166	81	20		4	5	6	1	0	0	1	0	0	1		0	1	15	4	4	4	12	4	1	4	3			0	0	1	0	0	0	0	0	0	1	0	0	1	0	0	0	0	0
6	1	1	1		108	26		4	5	6	5	0	0	0	0	0	1		0	1	15	4		4		4	2		3			0	1	1	1	0	1	0	0	0	1	0	0	0	0	0	0	1	0
26	1	1	1	116	92	24		4	5	6	1	0	0	0	1	0	0		0	1	15	4	4	4	12	4	2	4	3			0	0	1	1	0	1	0	0	0	1	0	0	1	0	0	0	0	0
19	1	1	1	86	96			4	5	6	1	3	0	0	0	0	4	2	1	4	15	4	3			4	2	3		1		0	1	1	1	0	1	0	1	0	0	0	0	1	0	0	0	0	0
31	1	1	1	128	76	18		4	5	6	1	0	1	0	0	0	0		0	1	15	4	4	4	12	4	2	4	3			0	0	1	1	0	0	0	0	0	1	0	0	1	0	0	0	0	0
25	2	1	1	130	78	20	36	4	5	6	1	1	0	1			3	1	1	3	15	4	4	4	12	4	2	4	3	2	15	0	0	0	0	0	0	0	1	0	0	0	0	1	0	0	0	0	0
29	1	1	1	154	98	18		4	5	6	1	0	0	1	0	0	1		0	1	15	4	4	4	12	4	2	4	3			0	0	1	1	0	0	0	0	0	1	0	0	1	0	0	0	0	0
35	1	1	1	140	87	20		4	5	6	1	0	0	0	0	0	1	0	0	1	15	4	4	4	12	4	2	4	3	3	16	0	0	0	1	0	0	0	0	0	1	0	0	1	0	0	0	0	0
49	1	0	1	159	96	20	36	4	5	6	3	2	0	0	0	0	4	1	1	4	15	4	4	4	12	4	2	4	3	2	15	0	0	0	1	0	0	0	1	0	0	0	0	0	0	1	0	0	0
47	1	1	1	123	70		36.5	4	5	6	3	0	0	0	0	0	2		0	2	15	4	4			4	2	4				0	1	1	1	0	0	0	0	0	1	0	0	0	0	1	0	0	0
30	1	1	1	130	80			4	5	6	4	1	2		0	0	0	1	0	2	15	4	4			4	2	4		2		0	1	1	1	0	0	0	0	0	1	0	0	0	0	0	1	0	0
21	1	1	1	144	80	22	36	4	5	6	1	2	0	0	0	0	4	1	3	4	15	4	4	4	12	4	2	4	3	2	15	0	0	0	1	0	1	1	0	0	0	0	0	1	0	0	0	0	0
25	1	1	1	100	76	20		4	5	6	4	2	0	4	0	0		1	6	4	15	4	4	4	12	4	2	4	3	2	15	0	0	0	1	0	0	0	0	0	0	0	1	0	0	0	1	0	0
19	1	1	1	130	90	24	36	4	5	6	1	1		3				1	5	3	15	4	4	4	12	4	2	4	3	2	15	0	0	0	1	0	1	0	0	0	0	1	0	1	0	0	0	0	0
56	2	1	1	126	68		37.5	4	5	6	3	0	0	0	0	2	0		0	2	15	4	4			4	1	4				0	1	1	0	0	0	0	0	0	1	0	0	0	0	1	0	0	0
20	2	1	1	106	64			4	5	6	2	0	0	0	0	0	2		0	2	15	4	4			4	2	4				0	1	1	0	0	0	0	0	0	1	0	0	0	1	0	0	0	0
24	1	1	1	143	65	20		4	5	6	2	0	1	0	0	0	0	0	0	1	15	4	4	4	12	4	2	4	3	3	16	0	0	0	1	0	0	0	0	0	1	0	0	0	1	0	0	0	0
39	1	1	1	126	95	18		4	5	6	1	0	0	3	0	0	0		1	3	15	4	4	4	12	4	2	4	3			0	0	1	1	0	0	0	1	0	0	0	0	1	0	0	0	0	0
22	1	1	1	120	75	20																	4	4			2	4	3			1	1	1	1		0
22	1	1	1	120	75	20		4	5	6	1	0	0	0	1	2	0		1	2	15	4	4	4	12	4	2	4	3			0	0	1	1	0	0	0	1	0	0	0	0	1	0	0	0	0	0
36	2	1	1	128	120	22		4	5	6	2	0	1	1	1	0	2		1	2	15	4	4	4	12	4	2	4	3			0	0	1	0	0	1	0	1	0	0	0	0	0	1	0	0	0	0
30	1	1	1	184	100	19		4	5	6	1	0	2	0	0	0	0		1	2	15	4	4	4	12	4	2	4	3			0	0	1	1	0	0	0	1	0	0	0	0	1	0	0	0	0	0
22	1	1	1	119	84		37	4	5	6	1	0	2	1	1	0	1	0	1	2	15	4	4			4	2	4		3		0	1	1	1	0	0	0	1	0	0	0	0	1	0	0	0	0	0
24	2	1	0					4	5	6	1	0	1	0	0	0	1		0	1	15	4				4	2					0	1	1	0	0		0	0	0	1	0	0	1	0	0	0	0	0
35	2	1	1	122	93			4	5	6	3	0	0	0	0	0	2		0	2	15	4	4			4	2	4				0	1	1	0	0	0	0	0	0	1	0	0	0	0	1	0	0	0
80	1	1	1	120	80	20	36	4	5	6	3	2					4	1	1	4	15	4	4	4	12	4	1	4	3	2	14	0	0	0	1	0	0	0	1	0	0	0	0	0	0	1	0	0	0
58	2	1	1	157	80	28	36	4	5	6	1	2					4	1	1	4	15	4	4	4	12	4	1	4	3	2	14	0	0	0	0	0	1	0	1	0	0	0	0	1	0	0	0	0	0
34	1	1	0					4	5	6	1	3		3			4	3	1	4	15	4				4	2			1		0	1	1	1	0		0	1	0	0	0	0	1	0	0	0	0	0
29	1	1	1	96	100	28	36	4	5	6	1	2					4	1	1	4	15	4	4	4	12	4	2	4	3	2	15	0	0	0	1	0	1	0	1	0	0	0	0	1	0	0	0	0	0
27	1	1	1	100	100	23	36	4	5	6	1	1					4	1	1	4	15	4	4	4	12	4	2	4	3	2	15	0	0	0	1	0	1	0	1	0	0	0	0	1	0	0	0	0	0
20	2	0	1	115	89	24	37.6	4	5	6	1	3	2	2	0	0	3	1	6	3	15	4	4	4	12	4	2	4	3	2	15	0	0	0	0	0	1	0	0	0	0	0	1	1	0	0	0	0	0
30	1	0	1	130	94	19	37.3	4	5	6	1	4	2	3	2	0	4	3	6	4	15	4	4	4	12	4	2	4	3	1	14	0	0	0	1	0	0	0	0	0	0	0	1	1	0	0	0	0	0
80	2	0	1	100	69	20	36.8	4	5	6	3	4	0	0	0	0	4	1	6	4	15	4	4	4	12	4	1	4	3	2	14	0	0	0	0	0	0	0	0	0	0	0	1	0	0	1	0	0	0
16	2	0	1	100	90	26	36.9	4	5	6	1	3	2	2	2	0	3	1	5	3	15	4	4	4	12	4	2	4	3	2	15	0	0	0	0	0	1	0	0	0	0	1	0	1	0	0	0	0	0
15	2	0	1	90	103	25	37.4	4	5	6	1	3	2	2	2	0	3	2	5	3	15	4	4	4	12	4	2	4	3	1	14	0	0	0	0	0	1	0	0	0	0	1	0	1	0	0	0	0	0
40	1	1	1	115	65			4	5	6	1	0	0	0	0	0	1		0	1	15	4	4			4	2	4				0	1	1	1	0	0	0	0	0	1	0	0	1	0	0	0	0	0
30	2	1	1	116	80		36.5	4	5	6	1	0	1	0	0	0	1	0	0	1	15	4	4			4	2	4		3		0	1	1	0	0	0	0	0	0	1	0	0	1	0	0	0	0	0
12	2	1	1		82		36.8	4	5	6	2		0	0	0	0	1		0	1	15	4				4	2					0	1	1	0	0	0	0	0	0	1	0	0	0	1	0	0	0	0
56	1	1	1	154	108			4	5	6	1	0	1	1	1	0	0		1	1	15	4	4			4	1	4				0	1	1	1	0	1	0	1	0	0	0	0	1	0	0	0	0	0
17	2	1	1	103	84			4	5	6	1	0	1	0	0	0	1		0	1	15	4	4			4	2	4				0	1	1	0	0	0	0	0	0	1	0	0	1	0	0	0	0	0
40	2	1	1	153	89			4	5	6	1	0	1	1	1	0	0	0	1	1	15	4	4			4	2	4		3		0	1	1	0	0	0	0	1	0	0	0	0	1	0	0	0	0	0
6	2	1	1				36.4	4	5	6	2	0	0	0	0	0	1		0	1	15	4				4	2					0	1	1	0	0	0	0	0	0	1	0	0	0	1	0	0	0	0
19	2	1	1	110	100		36.5	4	5	6	1	0	1	1	0	0	0		1	1	15	4	4			4	2	4				0	1	1	0	0	0	0	1	0	0	0	0	1	0	0	0	0	0
13	2	1	1	106	73		37	4	5	6	1	0	1	1	0	0	1		0	1	15	4	4			4	2	4				0	1	1	0	0	0	0	0	0	1	0	0	1	0	0	0	0	0
35	1	1	1	115	65			4	5	6	3	0	0	0	0	0	1		0	1	15	4	4			4	2	4				0	1	1	1	0	0	0	0	0	1	0	0	0	0	1	0	0	0
39	2	1	1	161	110		36.3	4	5	6	3	0	0	0	0	1	0		0	1	15	4	4			4	2	4				0	1	1	0	0	1	0	0	0	1	0	0	0	0	1	0	0	0
34	1	1	1	129	103	18		4	5	6	1	0	0	0	0	0	1	0	0	1	15	4	4	4	12	4	2	4	3	3	16	0	0	0	1	0	1	0	0	0	1	0	0	1	0	0	0	0	0
36	1	1	1	128	82	20		4	5	6	4	0	0	1	0	0	0		0	1	15	4	4	4	12	4	2	4	3			0	0	1	1	0	0	0	0	0	1	0	0	0	0	0	1	0	0
41	1	1	1	137	100	20		4	5	6	1	0	1	1	0	0	1		0	1	15	4	4	4	12	4	2	4	3			0	0	1	1	0	0	0	0	0	1	0	0	1	0	0	0	0	0
14	2	1	1		100			4	5	6	1	0	0	0	0	0	1		0	1	15	4				4	2					0	1	1	0	0	0	0	0	0	1	0	0	1	0	0	0	0	0
23	1	1	1	154		24		4	5	6	7	1						0	0	1	15	4	4	4	12	4	2	4	3	3	16	0	0	0	1	0	1	0	0	0	1	0	0	0	0	0	0	0	0
24	1	1	0					4	5	6	1	0	0	0	0	0	1		0	1	15	4				4	2					0	1	1	1	0		0	0	0	1	0	0	1	0	0	0	0	0
7	1	1	1		116	17		4	5	6	3	0	1	0	0	0	0		0	1	15	4		4		4	2		3			0	1	1	1	0	1	0	0	0	1	0	0	0	0	1	0	0	0
18	1	1	1	96	78	22	36	4	5	6	1	1	0	0	0	0	4	1	1	4	15	4	4	4	12	4	2	4	3	2	15	0	0	0	1	0	1	0	1	0	0	0	0	1	0	0	0	0	0
46	2	1	1	120	96			4	5	6	1	2					4	2	3	4	15	4	4			4	2	4		1		0	1	1	0	0	0	1	0	0	0	0	0	1	0	0	0	0	0
37	1	1	1	157	80			4	5	6	1	1					4	1	3	4	15	4	4			4	2	4		2		0	1	1	1	0	0	1	0	0	0	0	0	1	0	0	0	0	0
22	1	1	1	106	100			4	5	6	1	1	0	0	0	0	4	1	1	4	15	4	4			4	2	4		2		0	1	1	1	0	0	0	1	0	0	0	0	1	0	0	0	0	0
64	1	1	1	160	94			4	5	6	1	2					4	2	1	4	15	4	4			4	1	4		1		0	1	1	1	0	0	0	1	0	0	0	0	1	0	0	0	0	0
20	1	1	1	130	70	20	36	4	5	6	3	1		3				1	1	3	15	4	4	4	12	4	2	4	3	2	15	0	0	0	1	0	0	0	1	0	0	0	0	0	0	1	0	0	0
40	1	1	1	144	100			4	5	6	1	2					4	1	1	4	15	4	4			4	2	4		2		0	1	1	1	0	0	0	1	0	0	0	0	1	0	0	0	0	0
17	1	1	1	130	98	24		4	5	6	3	1				4		1	1	4	15	4	4	4	12	4	2	4	3	2	15	0	0	0	1	0	1	0	1	0	0	0	0	0	0	1	0	0	0
64	2	1	1	99	80			4	5	6	1	2					4	1	1	4	15	4	4			4	1	4		2		0	1	1	0	0	0	0	1	0	0	0	0	1	0	0	0	0	0
28	2	1	1	96	105			4	5	6	1	1					4	1	1	4	15	4	4			4	2	4		2		0	1	1	0	0	1	0	1	0	0	0	0	1	0	0	0	0	0
47	2	1	1	147	80	28	36	4	5	6	1	3	1				4	1	1	4	15	4	4	4	12	4	2	4	3	2	15	0	0	0	0	0	1	0	1	0	0	0	0	1	0	0	0	0	0
28	1	1	1	96	98	28		4	5	6	1	3					5	2	3	5	15	4	4	4	12	4	2	4	3	1	14	0	0	0	1	0	1	1	0	0	0	0	0	1	0	0	0	0	0
26	1	1	1	96	100	28	36	4	5	6	1	2					4	1	1	4	15	4	4	4	12	4	2	4	3	2	15	0	0	0	1	0	1	0	1	0	0	0	0	1	0	0	0	0	0
38	1	1	1	100	80			4	5	6	1	2					4	1	1	4	15	4	4			4	2	4		2		0	1	1	1	0	0	0	1	0	0	0	0	1	0	0	0	0	0
30	1	1	1	138	80	20	36	4	5	6	1	1		0			3	1	0	3	15	4	4	4	12	4	2	4	3	2	15	0	0	0	1	0	0	0	0	0	1	0	0	1	0	0	0	0	0
29	1	1	1	131	61			4	5	6	2	2					4	1	1	4	15	4	4			4	2	4		2		0	1	1	1	0	0	0	1	0	0	0	0	0	1	0	0	0	0
44	2	1	1	144	82	20		4	5	6	3	1					4	1	3	4	15	4	4	4	12	4	2	4	3	2	15	0	0	0	0	0	0	1	0	0	0	0	0	0	0	1	0	0	0
48	2	1	1	99	100			4	5	6	3	1					3	1	0	3	15	4	4			4	2	4		2		0	1	1	0	0	0	0	0	0	1	0	0	0	0	1	0	0	0
7	1	1	1		128			4	5	6	1	1					4	1	6	4	15	4				4	2			2		0	1	1	1	0	1	0	0	0	0	0	1	1	0	0	0	0	0
30	2	1	0					4	5	6	1	1					4	1	1	4	15	4				4	2			2		0	1	1	0	0		0	1	0	0	0	0	1	0	0	0	0	0
55	2	1	1	140	99			4	5	6	1	1					4	1	1	4	15	4	4			4	2	4		2		0	1	1	0	0	0	0	1	0	0	0	0	1	0	0	0	0	0
11	2	1	1		131	32	36	4	5	6	1	2					4	1	1	4	15	4		3		4	2		2	2		0	1	1	0	0	1	0	1	0	0	0	0	1	0	0	0	0	0
57	2	1	1	137	65	20	36	4	5	6	1	1				1		0	0	1	15	4	4	4	12	4	1	4	3	3	15	0	0	0	0	0	0	0	0	0	1	0	0	1	0	0	0	0	0
65	1	1	1	167	101	28	36	4	5	6	1	2					4	1	5	4	15	4	4	4	12	4	1	4	3	2	14	0	0	0	1	0	1	0	0	0	0	1	0	1	0	0	0	0	0
25	2	1	1	133	80			4	5	6	3	2					4	1	0	4	15	4	4			4	2	4		2		0	1	1	0	0	0	0	0	0	1	0	0	0	0	1	0	0	0
13	2	1	1	98	84		36.6	4	5	6	3	0	0	0	0	0	1		0	1	15	4	4			4	2	4				0	1	1	0	0	0	0	0	0	1	0	0	0	0	1	0	0	0
21	1	1	1	124	84		37	4	5	6	1	0	0	0	0	0	1	0	0	1	15	4	4			4	2	4		3		0	1	1	1	0	0	0	0	0	1	0	0	1	0	0	0	0	0
10	1	1	1				36.4	4	5	6	2	0	0	1	0	0	0		0	1	15	4				4	2					0	1	1	1	0	0	0	0	0	1	0	0	0	1	0	0	0	0
13	2	1	1	135	85			4	5	6	3	0	0	0	0	0	1		0	1	15	4	4			4	2	4				0	1	1	0	0	0	0	0	0	1	0	0	0	0	1	0	0	0
32	2	1	1	109	90			4	5	6	1	0	1	0	0	0	0		0	1	15	4	4			4	2	4				0	1	1	0	0	0	0	0	0	1	0	0	1	0	0	0	0	0
32	2	1	1	118	82		37	4	5	6	1	0	0	0	0	0	2	0	0	2	15	4	4			4	2	4		3		0	1	1	0	0	0	0	0	0	1	0	0	1	0	0	0	0	0
26	1	1	1	135	99		37	4	5	6	4	0	1	1	1	1	0		0	1	15	4	4			4	2	4				0	1	1	1	0	0	0	0	0	1	0	0	0	0	0	1	0	0
26	1	1	1	114	63		36.8	4	5	6	1	0	0	1	0	0	1		0	1	15	4	4			4	2	4				0	1	1	1	0	0	0	0	0	1	0	0	1	0	0	0	0	0
11	1	1	1		71	18		4	5	6	3	0	0	0	0	0	2		5	2	15	4		4		4	2		3			0	1	1	1	0	0	0	0	0	0	1	0	0	0	1	0	0	0
8	2	1	0					4	5	6	1	0	1	0	0	0	0		0	1	15	4				4	2					0	1	1	0	0		0	0	0	1	0	0	1	0	0	0	0	0
28	2	1	1	153	111	20		4	5	6	12	0	1	0	0	0	0		0	1	15	4	4	4	12	4	2	4	3			0	0	1	0	0	1	0	0	0	1	0	0	0	0	0	0	0	1
45	1	1	1	126	76			4	5	6	1	0	1	0	0	0	1		0	1	15	4	4			4	2	4				0	1	1	1	0	0	0	0	0	1	0	0	1	0	0	0	0	0
45	2	1	1	110	107			4	5	6	4	0	0	0	0	0	1	0	0	1	15	4	4			4	2	4		3		0	1	1	0	0	1	0	0	0	1	0	0	0	0	0	1	0	0
34	2	1	1	118	82	22		4	5	6	2	0	1	1	0	0	1		0	1	15	4	4	4	12	4	2	4	3			0	0	1	0	0	1	0	0	0	1	0	0	0	1	0	0	0	0
17	1	1	1	136	94	16		4	5	6	3	0	1	0	0	0	0		0	1	15	4	4	4	12	4	2	4	3			0	0	1	1	0	0	0	0	0	1	0	0	0	0	1	0	0	0
7	1	1	1		138			4	5	6	3	0	1	0	0	0	0		0	1	15	4				4	2					0	1	1	1	0	1	0	0	0	1	0	0	0	0	1	0	0	0
46	2	1	1		80			4	5	6	1	0	0	1	0	0	1		0	1	15	4				4	2					0	1	1	0	0	0	0	0	0	1	0	0	1	0	0	0	0	0
37	2	1	1	111	71		36	4	5	6	3	0	0	0	0	1	0	0	0	1	15	4	4			4	2	4		3		0	1	1	0	0	0	0	0	0	1	0	0	0	0	1	0	0	0
19	2	1	1				37.1	4	5	6	98	0	1	0	0	0	0		0	1	15	4				4	2					0	1	1	0	0	0	0	0	0	1	0	0	0	0	0	0	0	0
19	1	1	0					4	5	6	98	0	1	0	0	0	0		0	1	15	4				4	2					0	1	1	1	0		0	0	0	1	0	0	0	0	0	0	0	0
8	2	1	1		113		36.5	4	5	6	2	0	0	0	0	1	0		0	1	15	4				4	2					0	1	1	0	0	1	0	0	0	1	0	0	0	1	0	0	0	0
31	1	1	1	113	74	17	36.4	4	5	6	4	0	0	0	0	0	2		0	2	15	4	4	4	12	4	2	4	3			0	0	1	1	0	0	0	0	0	1	0	0	0	0	0	1	0	0
13	1	1	1	104	77			4	5	6	2	0	0	0	0	0	1	0	0	1	15	4	4			4	2	4		3		0	1	1	1	0	0	0	0	0	1	0	0	0	1	0	0	0	0
4	2	1	0					4	5	6	3	0	1	0	0	0	0		0	1	15	4				4	1					0	1	1	0	0		0	0	0	1	0	0	0	0	1	0	0	0
48	2	1	1	110	72		36	4	5	6	1	0	0	0	0	0	1		0	1	15	4	4			4	2	4				0	1	1	0	0	0	0	0	0	1	0	0	1	0	0	0	0	0
35	2	1	1	92	81			4	5	6	1	0	0	1	0	0	0		0	1	15	4	4			4	2	4				0	1	1	0	0	0	0	0	0	1	0	0	1	0	0	0	0	0
39	1	1	1	131	91			4	5	6	1	0	1	1	1	0	0		0	1	15	4	4			4	2	4				0	1	1	1	0	0	0	0	0	1	0	0	1	0	0	0	0	0
27	2	1	0					4	5	6	1	0	1	1	0	0	1	0	0	1	15	4				4	2			3		0	1	1	0	0		0	0	0	1	0	0	1	0	0	0	0	0
38	2	1	1	115	79			4	5	6	1	0	1	0	0	0	1		0	1	15	4	4			4	2	4				0	1	1	0	0	0	0	0	0	1	0	0	1	0	0	0	0	0
18	2	1	1	121	84		36.7	4	5	6	1	0	1	0	0	0	1		0	1	15	4	4			4	2	4				0	1	1	0	0	0	0	0	0	1	0	0	1	0	0	0	0	0
8	1	1	0					4	5	6	3	0	0	0	0	0	1	0	0	1	15	4				4	2			3		0	1	1	1	0		0	0	0	1	0	0	0	0	1	0	0	0
14	2	0	1	128	65			4	5	6	2	0	0	0	0	0	1		0	1	15	4	4			4	2	4				0	1	1	0	0	0	0	0	0	1	0	0	0	1	0	0	0	0
4	1	0	1				36	4	5	6	4	0	0	0	0	0	1		0	1	15	4				4	1					0	1	1	1	0	0	0	0	0	1	0	0	0	0	0	1	0	0
40	2	1	1	92	78		36.5	4	5	6	1	0	0	0	0	0	1		0	1	15	4	4			4	2	4				0	1	1	0	0	0	0	0	0	1	0	0	1	0	0	0	0	0
26	1	1	1	148	70		36.8	4	5	6	1	0	0	0	0	0	1	0	0	1	15	4	4			4	2	4		3		0	1	1	1	0	0	0	0	0	1	0	0	1	0	0	0	0	0
36	2	1	1	92	70	18	36.5	4	5	6	5	0	0	0	0	0	0		0		15	4	4	4	12	4	2	4	3			1	0	1	0	0	0	0	0	0	1	0	0	0	0	0	0	1	0
18	2	1	1	139	76	20	37	4	5	6	5	0	0	0	0	0	1		0	1	15	4	4	4	12	4	2	4	3			0	0	1	0	0	0	0	0	0	1	0	0	0	0	0	0	1	0
26	2	1	1	113	93			4	5	6	1	0	0	0	0	0	1		0	1	15	4	4			4	2	4				0	1	1	0	0	0	0	0	0	1	0	0	1	0	0	0	0	0
28	1	1	1	115	92		36.5	4	5	6	1	0	0	0	0	0	1	0	0	1	15	4	4			4	2	4		3		0	1	1	1	0	0	0	0	0	1	0	0	1	0	0	0	0	0
26	1	1	1	132	116	18	37	4	5	6	5	0	0	0	0	0	1		0	1	15	4	4	4	12	4	2	4	3			0	0	1	1	0	1	0	0	0	1	0	0	0	0	0	0	1	0
7	1	1	1		103	28	37.7	4	5	6	4	0	1	0	0	0	0		0	1	15	4		4		4	2		3			0	1	1	1	0	1	0	0	0	1	0	0	0	0	0	1	0	0
2.5	2	1	1				37.3	4	5	6	2	0	1	0	0	0	0		0	1	15	4				4	1					0	1	1	0	0	0	0	0	0	1	0	0	0	1	0	0	0	0
24	1	1	1	112	80		37	4	5	6	3	0	0	1	0	0	0		0	1	15	4	4			4	2	4				0	1	1	1	0	0	0	0	0	1	0	0	0	0	1	0	0	0
25	1	1	1	137	20		36.8	4	5	6	1	0	1	1	0	0	1		0	1	15	4	4			4	2	4				0	1	1	1	0	1	0	0	0	1	0	0	1	0	0	0	0	0
25	1	1	1	123	86	20	37	4	5	6	1	0	1	0	0	0	1		0	1	15	4	4	4	12	4	2	4	3			0	0	1	1	0	0	0	0	0	1	0	0	1	0	0	0	0	0
48	1	1	1	158	87	20	36	4	5	6	2	0	1	0	0	0	0	0	0	1	15	4	4	4	12	4	2	4	3	3	16	0	0	0	1	0	0	0	0	0	1	0	0	0	1	0	0	0	0
66	2	1	1	134	63		36.5	4	5	6	3	0	0	0	0	0	1		0	1	15	4	4			4	1	4				0	1	1	0	0	0	0	0	0	1	0	0	0	0	1	0	0	0
11	2	1	1	116	82	37.5		4	5	6	3	0	0	0	0	0	0		0		15	4	4	3	11	4	2	4	2			1	0	1	0	0	1	0	0	0	1	0	0	0	0	1	0	0	0
19	2	1	1	110	100		36.6	4	5	6	1	0	2	0	0	0	1		1	2	15	4	4			4	2	4				0	1	1	0	0	0	0	1	0	0	0	0	1	0	0	0	0	0
70	1	1	1	159	80	20	36.5	4	5	6	1	0	1	0	0	0	3		1	3	15	4	4	4	12	4	1	4	3			0	0	1	1	0	0	0	1	0	0	0	0	1	0	0	0	0	0
77	2	1	1	147	112	18	37.5	4	5	6	3	0	0	0	0	0	2		5	2	15	4	4	4	12	4	1	4	3			0	0	1	0	0	1	0	0	0	0	1	0	0	0	1	0	0	0
33	1	1	1	153	87	20		4	5	6	1	0	0	0	0	0	3		5	3	15	4	4	4	12	4	2	4	3			0	0	1	1	0	0	0	0	0	0	1	0	1	0	0	0	0	0
40	1	1	1	110	70	20		4	5	6	7	3	0	0	0	0	0	1	1	3	15	4	4	4	12	4	2	4	3	2	15	0	0	0	1	0	0	0	1	0	0	0	0	0	0	0	0	0	0
55	1	1	1	175	66	20		4	5	6	1	0	1	0	0	0	1		6	1	15	4	4	4	12	4	2	4	3			0	0	1	1	0	0	0	0	0	0	0	1	1	0	0	0	0	0
26	1	1	1	116	92	24		4	5	6	1	0	0	0	2	0	0		1	2	15	4	4	4	12	4	2	4	3			0	0	1	1	0	1	0	1	0	0	0	0	1	0	0	0	0	0
4	2	1	1		128		26	4	5	6	3	0	0	0	0	0	3		1	3	15	4				4	1					0	1	1	0	0	1	0	1	0	0	0	0	0	0	1	0	0	0
36	1	1	1	153	80			4	5	6	1	0	1	1	0	0	1		1	1	15	4	4			4	2	4				0	1	1	1	0	0	0	1	0	0	0	0	1	0	0	0	0	0
27	2	1	1	113	70		36.5	4	5	6	1	1							0	1	15	4	4			4	2	4				0	1	1	0	0	0	0	0	0	1	0	0	1	0	0	0	0	0
30	1	1	1	110	88		37.4	4	5	6	3	0	1	0	0	0	0		1	1	15	4	4			4	2	4				0	1	1	1	0	0	0	1	0	0	0	0	0	0	1	0	0	0
42	1	1	0					4	5	6	1	0	1	0	0		3		1	3	15	4				4	2					0	1	1	1	0		0	1	0	0	0	0	1	0	0	0	0	0
33	1	1	1	137	88	20	37.1	4	5	6	1	0	0	2	0	0	0		1	2	15	4	4	4	12	4	2	4	3			0	0	1	1	0	0	0	1	0	0	0	0	1	0	0	0	0	0
30	1	0	1	134	90	19	36.8	4	5	6	1	0	0	0	2	0	0		1	2	15	4	4	4	12	4	2	4	3			0	0	1	1	0	0	0	1	0	0	0	0	1	0	0	0	0	0
30	1	1	1	127	87	20	36.7	4	5	6	1	0	0	0	0	0	2		1	2	15	4	4	4	12	4	2	4	3			0	0	1	1	0	0	0	1	0	0	0	0	1	0	0	0	0	0
34	1	1	1	140	101		36.5	4	5	6	1	0	1	1	0	0	0		1	1	15	4	4			4	2	4				0	1	1	1	0	1	0	1	0	0	0	0	1	0	0	0	0	0
16	1	1	0					4	5	6	3	0	0	0	0	0	2		1	2	15	4				4	2					0	1	1	1	0		0	1	0	0	0	0	0	0	1	0	0	0
24	1	1	1	99	98			4	5	6	1	0	1	2	1	0	1		1	2	15	4	4			4	2	4				0	1	1	1	0	0	0	1	0	0	0	0	1	0	0	0	0	0
20	2	1	0					4	5	6	1	0	0	0	2	0	1	0	1	2	15	4				4	2			3		0	1	1	0	0		0	1	0	0	0	0	1	0	0	0	0	0
36	2	0	1	123	68	21	37	4	5	6	2	1	2					0	5	2	15	4	4	4	12	4	2	4	3	3	16	0	0	0	0	0	1	0	0	0	0	1	0	0	1	0	0	0	0
45	1	1	1	133	94	18	37	4	5	6	1	1	0	0	0	0	2	0	0	2	15	4	4	4	12	4	2	4	3	3	16	0	0	0	1	0	0	0	0	0	1	0	0	1	0	0	0	0	0
44	1	0	1	131	92	18	37	4	5	6	1	1	0	2	2	0	0	0	0	2	15	4	4	4	12	4	2	4	3	3	16	0	0	0	1	0	0	0	0	0	1	0	0	1	0	0	0	0	0
24	1	1	1	118	92	22	37	4	5	6	1	1	1	1	0	0	3	1	0	3	15	4	4	4	12	4	2	4	3	2	15	0	0	0	1	0	1	0	0	0	1	0	0	1	0	0	0	0	0
18	1	1	1	123	110	18	37		5	6	2	1	0	0	0	0	2	0	0	2			4	4		4	2	4	3	3	16	0	1	0	1	0	1	0	0	0	1	0	0	0	1	0	0	0	0
2	1	0	1			22	37	4	5	6	1	1	1	2	0	0	0	0	0	2	15	4		4		4	1		3	3		0	1	1	1	0	1	0	0	0	1	0	0	1	0	0	0	0	0
39	2	1	1	127	120		37.1	4	5	6	2	0	1	0		0	0		0	1	15	4	4			4	2	4				0	1	1	0	0	1	0	0	0	1	0	0	0	1	0	0	0	0
6	1	1	1		80		37	4	5	6	3	0	0	0	0	0	1		0	1	15	4				4	2					0	1	1	1	0	0	0	0	0	1	0	0	0	0	1	0	0	0
32	1	1	1				36.8	4	5	6	1	0	0	1	0	0	2		0	2	15	4				4	2					0	1	1	1	0	0	0	0	0	1	0	0	1	0	0	0	0	0
13	2	1	1	115	70		36.6	4	5	6	2	0	1	0	0	0	0		0	1	15	4	4			4	2	4				0	1	1	0	0	0	0	0	0	1	0	0	0	1	0	0	0	0
66	1	1	1	103	67		37	4	5	6	3	0	0	0	0	0	1		0	1	15	4	4			4	1	4				0	1	1	1	0	0	0	0	0	1	0	0	0	0	1	0	0	0
38	1	1	1	118	68		38	4	5	6	1	0	1	0	0	0	0		0	1	15	4	4			4	2	4				0	1	1	1	0	0	0	0	0	1	0	0	1	0	0	0	0	0
43	2	1	1	152	91	22	37	4	5	6	1	0	0	0	0	0	1		0	1	15	4	4	4	12	4	2	4	3			0	0	1	0	0	1	0	0	0	1	0	0	1	0	0	0	0	0
30	1	1	1	130	78	20	36.6	4	5	6	1	0	0	0	0	0	1		5	1	15	4	4	4	12	4	2	4	3			0	0	1	1	0	0	0	0	0	0	1	0	1	0	0	0	0	0
73	2	1	1	113	94		36.7	4	5	6	3	0	0	0	0	0	1		0	1	15	4	4			4	1	4				0	1	1	0	0	0	0	0	0	1	0	0	0	0	1	0	0	0
35	2	1	1	112	62		37	4	5	6	4	0	0	0	0	0	1		0	1	15	4	4			4	2	4				0	1	1	0	0	0	0	0	0	1	0	0	0	0	0	1	0	0
1	2	1	0					4	5	6	3	0	0	0	0	0	1		0	1	15	4				4	1					0	1	1	0	0		0	0	0	1	0	0	0	0	1	0	0	0
0.4	2	1	1		90		37.2	4	5	6	3	0	0	1	0	0	0		0	1	15	4				4	1					0	1	1	0	0	0	0	0	0	1	0	0	0	0	1	0	0	0
43	2	1	1	110	80			4	5	6	2	0	1	0	0	0	0		0	1	15	4	4			4	2	4				0	1	1	0	0	0	0	0	0	1	0	0	0	1	0	0	0	0
55	1	1	1	132	77		36.5	4	5	6	4	0	0	0	0	0	1		0	1	15	4	4			4	2	4				0	1	1	1	0	0	0	0	0	1	0	0	0	0	0	1	0	0
58	2	1	1	173	70		37.5	4	5	6	1	0	0	0	0	0	2		5	2	15	4	4			4	1	4				0	1	1	0	0	0	0	0	0	0	1	0	1	0	0	0	0	0
3	2	1	0					4	5	6	3	0	0	1	0	0	0		0	1	15	4				4	1					0	1	1	0	0		0	0	0	1	0	0	0	0	1	0	0	0
5	1	1	0					4	5	6	5	0	0	0	0	0	1		0	1	15	4				4						0	1	1	1	0		0	0	0	1	0	0	0	0	0	0	1	0
25	1	1	1	125	70	20	36.8	4	5	6	1	0	0	0	0	0	1		0	1	15	4	4	4	12	4	2	4	3			0	0	1	1	0	0	0	0	0	1	0	0	1	0	0	0	0	0
69	1	1	1	118	91	23	37	4	5	6	1	0	1	2	0	0	3	1	1	3	15	4	4	4	12	4	1	4	3	2	14	0	0	0	1	0	1	0	1	0	0	0	0	1	0	0	0	0	0
25	1	1	1	132	104		36.3	4	5	6	1	0	1	0	0	0	0		0	1	15	4	4			4	2	4				0	1	1	1	0	1	0	0	0	1	0	0	1	0	0	0	0	0
32	1	1	1	116	74		37	4	5	6	3	0	0	0	0	0	2		1	2	15	4	4			4	2	4				0	1	1	1	0	0	0	1	0	0	0	0	0	0	1	0	0	0
22	2	1	1	126	101		36.7	4	5	6	8	1							0	1	15	4	4			4	2	4				0	1	1	0	0	1	0	0	0	1	0	0	0	0	0	0	0	0
4	2	1	1		113			4	5	6	1	0	1	0	0	0	1		0	1	15	4				4	1					0	1	1	0	0	1	0	0	0	1	0	0	1	0	0	0	0	0
7	1	1	1				36.5	4	5	6	3	0	0	0	0	0	1		1	1	15	4				4	2					0	1	1	1	0	0	0	1	0	0	0	0	0	0	1	0	0	0
54	1	1	1				36.5	4	5	6	3	0	0	0	0	0	2		1	2	15	4				4	2					0	1	1	1	0	0	0	1	0	0	0	0	0	0	1	0	0	0
26	1	1	1	121	89	20	36	4	5	6	1	2	1	1	0	0	3	1	0	3	15	4	4	4	12	4	2	4	3	2	15	0	0	0	1	0	0	0	0	0	1	0	0	1	0	0	0	0	0
17	1	1	1	135	63		37	4	5	6	3	0	0	0	0	0	1		0	1	15	4	4			4	2	4				0	1	1	1	0	0	0	0	0	1	0	0	0	0	1	0	0	0
20	2	1	1	146	128		36.5	4	5	6	3	0	0	0	0	0	1		0	1	15	4	4			4	2	4				0	1	1	0	0	1	0	0	0	1	0	0	0	0	1	0	0	0
44	2	1	1	109	95	30	37	1	1	1	1	3	3	4	0	0	1	2	4	4	3	0	4	3	7	1	2	4	2	1	10	0	0	0	0	1	1	0	0	0	0	0	0	1	0	0	0	0	0
26	1	1	1	110	90	17	37	4	5	6	1	1	2	2	0	0	0	0	0	2	15	4	4	4	12	4	2	4	3	3	16	0	0	0	1	0	0	0	0	0	1	0	0	1	0	0	0	0	0
18	1	1	0					4	5	6	1	0	0	0	0	0	1		0	1	15	4				4	2					0	1	1	1	0		0	0	0	1	0	0	1	0	0	0	0	0
34	1	1	1	120	80	20		4	4	6	1	1	1	3	0	0	0	1	0	3	14	4	4	4	12	4	2	4	3	2	15	0	0	0	1	0	0	0	0	0	1	0	0	1	0	0	0	0	0
26	1	1	1	120	72		36.7	4	5	6	1	0	0	0	0	0	1		0	1	15	4	4			4	2	4				0	1	1	1	0	0	0	0	0	1	0	0	1	0	0	0	0	0
59	1	1	1	114	80			4	5	6	3	0	1	1	0	0	1		0	1	15	4	4			4	1	4				0	1	1	1	0	0	0	0	0	1	0	0	0	0	1	0	0	0
25	2	1	1	133	92	20		4	5	6	2	0	1	0	0	0	0		0	1	15	4	4	4	12	4	2	4	3			0	0	1	0	0	0	0	0	0	1	0	0	0	1	0	0	0	0
30	1	1	1	134	79	18	37.3	4	5	6	2	0	1	0	0	0	0		0	1	15	4	4	4	12	4	2	4	3			0	0	1	1	0	0	0	0	0	1	0	0	0	1	0	0	0	0
38	2	1	1	126	88	20	36.2	4	5	6	5	0	0	0	0	0	1		0	1	15	4	4	4	12	4	2	4	3			0	0	1	0	0	0	0	0	0	1	0	0	0	0	0	0	1	0
17	2	1	1	131	100	20	36.3	4	5	6	2	0	0	0	0	0	1		0	1	15	4	4	4	12	4	2	4	3			0	0	1	0	0	0	0	0	0	1	0	0	0	1	0	0	0	0
19	1	1	1	171	96	18	36.9	4	5	6	4	0	0	0	0	0	1		0	1	15	4	4	4	12	4	2	4	3			0	0	1	1	0	0	0	0	0	1	0	0	0	0	0	1	0	0
49	2	0	1	125	75	17	36.8	4	5	6	5	0	1	0	0	0	0		0	1	15	4	4	4	12	4	2	4	3			0	0	1	0	0	0	0	0	0	1	0	0	0	0	0	0	1	0
34	2	1	1	147	91	18	37.3	4	5	6	2	0	0	1	0	0	0		0	1	15	4	4	4	12	4	2	4	3			0	0	1	0	0	0	0	0	0	1	0	0	0	1	0	0	0	0
29	2	1	1	125	92	18	37.7	4	5	6	1	0	1	1	0	0	1		0	1	15	4	4	4	12	4	2	4	3			0	0	1	0	0	0	0	0	0	1	0	0	1	0	0	0	0	0
35	1	1	1	116	82	19	36.9	4	5	6	1	0	0	1	0	0	0		0	1	15	4	4	4	12	4	2	4	3			0	0	1	1	0	0	0	0	0	1	0	0	1	0	0	0	0	0
9	1	1	1			25	37	4	5	6	3	0	1	0	0	0	0		0	1	15	4		4		4	2		3			0	1	1	1	0	1	0	0	0	1	0	0	0	0	1	0	0	0
37	1	1	0					4	5	6	1	0	1	2	0	0	2		1	2	15	4				4	2					0	1	1	1	0		0	1	0	0	0	0	1	0	0	0	0	0
41	2	1	1	98	72		38.5	4	5	6	2	3	2	2	2		3		1	3	15	4	4			4	2	4				0	1	1	0	0	0	0	1	0	0	0	0	0	1	0	0	0	0
15	1	1	1	98	80			4	5	6	1	0	1	3	1	0	1	1	1	3	15	4	4			4	2	4		2		0	1	1	1	0	0	0	1	0	0	0	0	1	0	0	0	0	0
20	1	1	1	120	84			4	5	6	1	0	2	1	0	0	1		1	2	15	4	4			4	2	4				0	1	1	1	0	0	0	1	0	0	0	0	1	0	0	0	0	0
28	2	1	1	124	76			4	5	6	1	1	1					0	0	1	15	4	4			4	2	4		3		0	1	1	0	0	0	0	0	0	1	0	0	1	0	0	0	0	0
25	1	0	1	124	106			4	5	6	1	0					2	0	0	2	15	4	4			4	2	4		3		0	1	1	1	0	1	0	0	0	1	0	0	1	0	0	0	0	0
13	2	1	1	109	82	16	37.3	4	5	6	1	1					2	0	0	2	15	4	4	4	12	4	2	4	3	3	16	0	0	0	0	0	0	0	0	0	1	0	0	1	0	0	0	0	0
25	2	1	1	113	69	22	37	4	5	6	1	1	0	0	0	0	3	1	3	3	15	4	4	4	12	4	2	4	3	2	15	0	0	0	0	0	1	1	0	0	0	0	0	1	0	0	0	0	0
30	1	1	1	150	100	14		3	1	1	1	5	3	5			1	2	4	5	5	1	4	4	9	3	2	4	3	1	13	0	0	0	1	1	0	0	0	0	0	0	0	1	0	0	0	0	0
31	1	1	1	134	73	28		4	5	6	3	1					2	0	0	2	15	4	4	4	12	4	2	4	3	3	16	0	0	0	1	0	1	0	0	0	1	0	0	0	0	1	0	0	0
47	1	1	1	99	78	36	37	4	5	6	3	2	0	0	0	0	3	1	1	3	15	4	4	3	11	4	2	4	2	2	14	0	0	0	1	0	1	0	1	0	0	0	0	0	0	1	0	0	0
27	2	1	1	101	97	18	36.5	4	5	6	2	0	0	1	1	0	0		0	1	15	4	4	4	12	4	2	4	3			0	0	1	0	0	0	0	0	0	1	0	0	0	1	0	0	0	0
52	2	1	1	165	111	20	37	4	5	6	1	1							0	1	15	4	4	4	12	4	2	4	3			0	0	1	0	0	1	0	0	0	1	0	0	1	0	0	0	0	0
28	2	1	1	144	142	18	36.5	4	5	6	2	0	1	0	0	0	0		0	1	15	4	4	4	12	4	2	4	3			0	0	1	0	0	1	0	0	0	1	0	0	0	1	0	0	0	0
27	1	1	1	140	70	20	36.5	4	5	6	1	0	1	0	0	0	1		0	1	15	4	4	4	12	4	2	4	3			0	0	1	1	0	0	0	0	0	1	0	0	1	0	0	0	0	0
32	1	1	1	113	67	20	37	4	5	6	1	0	0	0	0	0	1		0	1	15	4	4	4	12	4	2	4	3			0	0	1	1	0	0	0	0	0	1	0	0	1	0	0	0	0	0
37	1	1	0					4	5	6	1	0	0	0	1	0	3	1	5	3	15	4				4	2			2		0	1	1	1	0		0	0	0	0	1	0	1	0	0	0	0	0
30	2	1	1	120	96	18	37	4	5	6	1	0	0	0	0	0	1		0	1	15	4	4	4	12	4	2	4	3			0	0	1	0	0	0	0	0	0	1	0	0	1	0	0	0	0	0
27	2	1	1	115	86	20		4	5	6	1	0	0	0	0	0	1		0	1	15	4	4	4	12	4	2	4	3			0	0	1	0	0	0	0	0	0	1	0	0	1	0	0	0	0	0
30	1	1	1	112	70	25	37	4	5	6	3	0	0	0	0	0	1		0	1	15	4	4	4	12	4	2	4	3			0	0	1	1	0	1	0	0	0	1	0	0	0	0	1	0	0	0
38	1	1	1	118	68		38	4	5	6	1	0	1	0	0	0	0		0	1	15	4	4			4	2	4				0	1	1	1	0	0	0	0	0	1	0	0	1	0	0	0	0	0
20	1	1	1	112	127		36.5	4	5	6	4	0	1	0	0	0	0		0	1	15	4	4			4	2	4				0	1	1	1	0	1	0	0	0	1	0	0	0	0	0	1	0	0
28	1	1	1	132	89		36.1	4	5	6	1	0	0	0	0	0	1		0	1	15	4	4			4	2	4				0	1	1	1	0	0	0	0	0	1	0	0	1	0	0	0	0	0
10	1	1	1	139	103		37.3	4	5	6	2	0	0	0	0	0	1		0	1	15	4	4			4	2	4				0	1	1	1	0	1	0	0	0	1	0	0	0	1	0	0	0	0
31	1	1	1	124	85		37	4	5	6	1	0	0	1	0	0	1		0	1	15	4	4			4	2	4				0	1	1	1	0	0	0	0	0	1	0	0	1	0	0	0	0	0
5	2	1	1		106			4	5	6	1	1							0	1	15	4				4						0	1	1	0	0	1	0	0	0	1	0	0	1	0	0	0	0	0
32	2	1	1	142	91		37	4	5	6	1	0	0	0	0	0	2		0	2	15	4	4			4	2	4				0	1	1	0	0	0	0	0	0	1	0	0	1	0	0	0	0	0
38	1	1	1	123	87	24	36	4	5	1	1	2	0	3	0	0	3	2	1	3	10	3	4	4	11	4	2	4	3	1	14	0	0	0	1	0	1	0	1	0	0	0	0	1	0	0	0	0	0
16	1	1	1	146	90			4	5	6	4	0	0	0	0	0	1		0	1	15	4	4			4	2	4				0	1	1	1	0	0	0	0	0	1	0	0	0	0	0	1	0	0
4	2	1	1				37.5	4	5	6	2	0	1	0	0	0	0		0	1	15	4				4	1					0	1	1	0	0	0	0	0	0	1	0	0	0	1	0	0	0	0
32	1	1	1	88	40			2	3		1	4	1	4	4	0	3	5	2	4			3			2	2	3		1		0	1	1	1	0	1	0	0	1	0	0	0	1	0	0	0	0	0
28	1	1	1	67	67	17		4	5	6	1	1	1	0	0	0	0	0	0	1	15	4	2	4	10	4	2	3	3	3	15	0	0	0	1	0	1	0	0	0	1	0	0	1	0	0	0	0	0
27	1	1	1	118	129	20	37	4	5	6	1	1	1	0	0	0	0	0	0	1	15	4	4	4	12	4	2	4	3	3	16	0	0	0	1	0	1	0	0	0	1	0	0	1	0	0	0	0	0
34	1	1	1					4	5	6	1	0	1	1	2	0	0		1	2	15	4				4	2					0	1	1	1	0	0	0	1	0	0	0	0	1	0	0	0	0	0
40	2	1	1	120	90	18	36	4	5	6	3	0	0	0	0	0	1		0	1	15	4	4	4	12	4	2	4	3			0	0	1	0	0	0	0	0	0	1	0	0	0	0	1	0	0	0
26	2	1	1	111	113	20	37.3	4	5	6	2	0	1	0	0	0	0		0	1	15	4	4	4	12	4	2	4	3			0	0	1	0	0	1	0	0	0	1	0	0	0	1	0	0	0	0
7	1	1	1			22	36.8	4	5	6	3	0	0	0	0	0	1		0	1	15	4		4		4	2		3			0	1	1	1	0	1	0	0	0	1	0	0	0	0	1	0	0	0
6	2	1	1			18	37.2	4	5	6	1	0	0	0	0	0	1		0	1	15	4		4		4	2		3			0	1	1	0	0	0	0	0	0	1	0	0	1	0	0	0	0	0
8	2	1	1		116	26	36.9	4	5	6	2	0	1	0	0	0	0		0	1	15	4		4		4	2		3			0	1	1	0	0	1	0	0	0	1	0	0	0	1	0	0	0	0
7	2	1	1		120	22	36.8	4	5	6	2	0	0	1	0	0	0		0	1	15	4		4		4	2		3			0	1	1	0	0	1	0	0	0	1	0	0	0	1	0	0	0	0
26	1	1	1	138	71		36.5	4	5	6	3	0	0	1	0	0	0		0	1	15	4	4			4	2	4				0	1	1	1	0	0	0	0	0	1	0	0	0	0	1	0	0	0
34	1	1	1	151	68			4	5	6	5	0	0	0	0	0	1		0	1	15	4	4			4	2	4				0	1	1	1	0	0	0	0	0	1	0	0	0	0	0	0	1	0
50	1	0	1	106	65		36.5	4	5	6	2	0	1	1	0	0	0		0	1	15	4	4			4	2	4				0	1	1	1	0	0	0	0	0	1	0	0	0	1	0	0	0	0
30	2	1	1	116	71			4	5	6	3	0	0	0	0	0	1		0	1	15	4	4			4	2	4				0	1	1	0	0	0	0	0	0	1	0	0	0	0	1	0	0	0
46	1	1	1	128	69	18	37.1	4	5	6	5	0	0	0	0	0	1		0	1	15	4	4	4	12	4	2	4	3			0	0	1	1	0	0	0	0	0	1	0	0	0	0	0	0	1	0
33	1	1	1	142	75	18		4	5	6	3	0	0	0	0	2	0		1	2	15	4	4	4	12	4	2	4	3			0	0	1	1	0	0	0	1	0	0	0	0	0	0	1	0	0	0
34	1	1	1					4	5	6	1		3	0	0	0	3	2	1	3	15	4				4	2			1		0	1	1	1	0	0	0	1	0	0	0	0	1	0	0	0	0	0
31	1	1	0					4	5	6	1	0	1	3	0	0	1		1	3	15	4				4	2					0	1	1	1	0		0	1	0	0	0	0	1	0	0	0	0	0
27	1	1	1	88	60		37.4	3	5	5	1		1	1	2	2	3	1	1	3	13	4	3			3	2	3		2		0	1	1	1	0	1	0	1	0	0	0	0	1	0	0	0	0	0
30	1	1	1	110	88		37.4	4	5	6	3	0	1	0	0	0	1	0	1	1	15	4	4			4	2	4		3		0	1	1	1	0	0	0	1	0	0	0	0	0	0	1	0	0	0
42	1	1	0					4	5	6	1	0	1	0	0	0	3		1	3	15	4				4	2					0	1	1	1	0		0	1	0	0	0	0	1	0	0	0	0	0
33	1	1	1	137	88	20	37.1	4	5	6	1	0	0	2	0	0	0	0	1	2	15	4	4	4	12	4	2	4	3	3	16	0	0	0	1	0	0	0	1	0	0	0	0	1	0	0	0	0	0
47	2	1	0					4	5	6	1	0	0	0	0	0	3		1	3	15	4				4	2					0	1	1	0	0		0	1	0	0	0	0	1	0	0	0	0	0
22	2	1	1	122	52	18	37	4	5	6	1	2	2	0	0	0	2	0	0	2	15	4	4	4	12	4	2	4	3	3	16	0	0	0	0	0	1	0	0	0	1	0	0	1	0	0	0	0	0
35	1	1	1	118	83	25	37	4	5	3	1	2	0	0	0	0	3	2	5	3	12	3	4	4	11	4	2	4	3	1	14	0	0	0	1	0	1	0	0	0	0	1	0	1	0	0	0	0	0
23	1	1	1	140	91		36.1	4	5	6	1	0	0	1	0	0	0		0	1	15	4	4			4	2	4				0	1	1	1	0	0	0	0	0	1	0	0	1	0	0	0	0	0
12	1	1	1		80	18	37	4	5	6	2	0	1	0	0	0	0		0	1	15	4		4		4	2		3			0	1	1	1	0	0	0	0	0	1	0	0	0	1	0	0	0	0
28	1	1	1	106	65	20	36.5	4	5	6	2	0	0	0	1	1	0		0	1	15	4	4	4	12	4	2	4	3			0	0	1	1	0	0	0	0	0	1	0	0	0	1	0	0	0	0
33	2	1	1	118	115	18	36.5	4	5	6	1	0	0	0	0	0	1		0	1	15	4	4	4	12	4	2	4	3			0	0	1	0	0	1	0	0	0	1	0	0	1	0	0	0	0	0
40	2	1	1	140	126	20	36.5	4	5	6	1	0	1	0	0	0	0		0	1	15	4	4	4	12	4	2	4	3			0	0	1	0	0	1	0	0	0	1	0	0	1	0	0	0	0	0
40	1	1	1	172	86	18	37	4	5	6	1	0	0	1	0	0	0		0	1	15	4	4	4	12	4	2	4	3			0	0	1	1	0	0	0	0	0	1	0	0	1	0	0	0	0	0
60	2	1	1	189	68	18		4	5	6	1	0	0	0	0	0	1		0	1	15	4	4	4	12	4	1	4	3			0	0	1	0	0	0	0	0	0	1	0	0	1	0	0	0	0	0
5	1	1	1			24	36.2	4	5	6	3	0	1	0	0	0	0		0	1	15	4		4		4			3			0	1	1	1	0	1	0	0	0	1	0	0	0	0	1	0	0	0
25	1	1	1	140	86		36.5	4	5	6	2	0	1	0	0	0	0		0	1	15	4	4			4	2	4				0	1	1	1	0	0	0	0	0	1	0	0	0	1	0	0	0	0
56	1	1	1	129	118	18	37	3	4	4	1	3	1	1	0	0	4	2	6	4	11	3	4	4	11	3	1	4	3	1	12	0	0	0	1	0	1	0	0	0	0	0	1	1	0	0	0	0	0
39	1	1	1	117	91		36	4	5	6	3	0	1	1	0	0	0		0	1	15	4	4			4	2	4				0	1	1	1	0	0	0	0	0	1	0	0	0	0	1	0	0	0
20	1	1	1	120	80		36.2	4	5	6	1	0	0	0	1	0	1		0	1	15	4	4			4	2	4				0	1	1	1	0	0	0	0	0	1	0	0	1	0	0	0	0	0
47		1	1	130	67		37	4	5	6	2	0	1	0	0	0	0		0	1	15	4	4			4	2	4				0	1	1		0	0	0	0	0	1	0	0	0	1	0	0	0	0
60	2	1	1	143	110		36.5	4	5	6	2	0	0	1	0	0	0		0	1	15	4	4			4	1	4				0	1	1	0	0	1	0	0	0	1	0	0	0	1	0	0	0	0
55	2	1	1	135	71		36.3	4	5	6	3	0	0	0	0	0	1		0	1	15	4	4			4	2	4				0	1	1	0	0	0	0	0	0	1	0	0	0	0	1	0	0	0
11	2	1	1	103	88		36.4	4	5	6	1	0	0	0	1	0	0		0	1	15	4	4			4	2	4				0	1	1	0	0	0	0	0	0	1	0	0	1	0	0	0	0	0
24	1	1	1	107	66		37.8	4	5	6	13	1							0	1	15	4	4			4	2	4				0	1	1	1	0	0	0	0	0	1	0	0	0	0	0	0	0	0
39	2	1	1	132	82	18	36	4	5	6	1	1	1	0	0	0	1	0	0	1	15	4	4	4	12	4	2	4	3	3	16	0	0	0	0	0	0	0	0	0	1	0	0	1	0	0	0	0	0
36	1	1	1					4	5	6	1	1							0	1	15	4				4	2					0	1	1	1	0	0	0	0	0	1	0	0	1	0	0	0	0	0
21	1	1	1	85	79	18	36	4	5	6	1	0	1	0	0	0	0		0	1	15	4	3	4	11	4	2	3	3			0	0	1	1	0	1	0	0	0	1	0	0	1	0	0	0	0	0
9	1	0	1	95	110	27	37.4	4	5	6	1	3	2	0	2	0	3	2	5	3	15	4	4	4	12	4	2	4	3	1	14	0	0	0	1	0	1	0	0	0	0	1	0	1	0	0	0	0	0
42	1	1	1	139	117		36.5	4	5	6	2	0	1	0	0	0	0		0	1	15	4	4			4	2	4				0	1	1	1	0	1	0	0	0	1	0	0	0	1	0	0	0	0
33	1	1	1	152	57			2	1	3	2	5	3	5				5	6	5	6	2	4			2	2	4		1		0	1	1	1	0	1	0	0	0	0	0	1	0	1	0	0	0	0
45	2	1	1	161	90			4	5	6	1	1	0	0	0	1	1	1	0	1	15	4	4			4	2	4		2		0	1	1	0	0	0	0	0	0	1	0	0	1	0	0	0	0	0
36	2	1	1	119	73	20		4	5	6	1	1					1	1	0	1	15	4	4	4	12	4	2	4	3	2	15	0	0	0	0	0	0	0	0	0	1	0	0	1	0	0	0	0	0
19	2	1	1	134	89			4	5	6	1	1	1					1	0	1	15	4	4			4	2	4		2		0	1	1	0	0	0	0	0	0	1	0	0	1	0	0	0	0	0
24	2	1	1	106	77	18		3	4	5	9								0		12	3	4	4	11	3	2	4	3			1	0	1	0	0	0	0	0	0	1	0	0	0	0	0	0	0	0
33	1	1	1	124	78	20	37	4	5	6	2								0		15	4	4	4	12	4	2	4	3			1	0	1	1	0	0	0	0	0	1	0	0	0	1	0	0	0	0
30	1	1	1	145	87	28	36	4	5	6	2	1	0	0	0	0	3	1	3	3	15	4	4	4	12	4	2	4	3	2	15	0	0	0	1	0	1	1	0	0	0	0	0	0	1	0	0	0	0
19	1	1	1	121	100	22		4	5	6	4	1					3	1	0	3	15	4	4	4	12	4	2	4	3	2	15	0	0	0	1	0	1	0	0	0	1	0	0	0	0	0	1	0	0
38	1	1	1	126	78			4	5	6	99	1			2			1	0	2	15	4	4			4	2	4		2		0	1	1	1	0	0	0	0	0	1	0	0
44	1	1	1	105	70			4	5	6	4	1	2					1	0	2	15	4	4			4	2	4		2		0	1	1	1	0	0	0	0	0	1	0	0	0	0	0	1	0	0
32	1	1	1	132	92			4	5	6	1	1			1				0	1	15	4	4			4	2	4				0	1	1	1	0	0	0	0	0	1	0	0	1	0	0	0	0	0
19	2	0	1	110	98	24	36.8	4	5	6	2	3	2	3	2	0	2	1	5	3	15	4	4	4	12	4	2	4	3	2	15	0	0	0	0	0	1	0	0	0	0	1	0	0	1	0	0	0	0
28	1	0	1	140	94	23	37.6	3	4	5	1	4	2	3	2	0	4	3	1	4	12	3	4	4	11	3	2	4	3	1	13	0	0	0	1	0	1	0	1	0	0	0	0	1	0	0	0	0	0
65	1	0	1	170	86	22	37.2	4	5	6	1	3	2	3	3	0	2	2	1	3	15	4	4	4	12	4	1	4	3	1	13	0	0	0	1	0	1	0	1	0	0	0	0	1	0	0	0	0	0
28	2	0	1	120	100	26	37.7	4	5	6	2	3	2	2	2	2	3	3	5	3	15	4	4	4	12	4	2	4	3	1	14	0	0	0	0	0	1	0	0	0	0	1	0	0	1	0	0	0	0
39	1	0	1	130	84	19	36.7	4	5	6	1	3	2	2	0	0	3	1	5	3	15	4	4	4	12	4	2	4	3	2	15	0	0	0	1	0	0	0	0	0	0	1	0	1	0	0	0	0	0
39	1	0	1	140	82	21	36.8	4	5	6	2	4	2	0	2	4	3	2	1	4	15	4	4	4	12	4	2	4	3	1	14	0	0	0	1	0	1	0	1	0	0	0	0	0	1	0	0	0	0
31	1	0	1	120	89	24	36.6	4	5	6	12	4	0	0	0	0	4	2	1	4	15	4	4	4	12	4	2	4	3	1	14	0	0	0	1	0	1	0	1	0	0	0	0	0	0	0	0	0	1
17	1	0	1	112	93	23	37	4	5	6	3	2					3	1	0	3	15	4	4	4	12	4	2	4	3	2	15	0	0	0	1	0	1	0	0	0	1	0	0	0	0	1	0	0	0
17	1	1	1	110	92	20	36	4	5	6	2	2					3	1	0	3	15	4	4	4	12	4	2	4	3	2	15	0	0	0	1	0	0	0	0	0	1	0	0	0	1	0	0	0	0
27	1	1	1	118	67		36	4	5	6	1	1					2		5	2	15	4	4			4	2	4				0	1	1	1	0	0	0	0	0	0	1	0	1	0	0	0	0	0
23	1	1	1	108	102	29	37	2	4	4	12	4			4	4		2	4	4	10	3	4	4	11	2	2	4	3	1	12	0	0	0	1	1	1	0	0	0	0	0	0	0	0	0	0	0	1
25	1	1	1	133	96		38	4	5	6	2	1	1	1	1	1	3	1	3	3	15	4	4			4	2	4		2		0	1	1	1	0	0	1	0	0	0	0	0	0	1	0	0	0	0
29	1	1	1	120	86	14	37	4	5	6	4	2	2		2		3	2	6	3	15	4	4	4	12	4	2	4	3	1	14	0	0	0	1	0	0	0	0	0	0	0	1	0	0	0	1	0	0
16	1	1	1	105	116	20	36	4	5	6	12	2					3	3	6	3	15	4	4	4	12	4	2	4	3	1	14	0	0	0	1	0	1	0	0	0	0	0	1	0	0	0	0	0	1
4	1	0	1		96		38	2	4	4	1	3	1	4				2	6	4	10	3				2	1			1		0	1	1	1	0	0	0	0	0	0	0	1	1	0	0	0	0	0
23	1	1	1	127	114			4	5	6	1	1					3	1	5	3	15	4	4			4	2	4		2		0	1	1	1	0	1	0	0	0	0	1	0	1	0	0	0	0	0
37	1	0	1	150	80	21	37.6	4	5	6	1	3	2	0	3	0	2	1	0	3	15	4	4	4	12	4	2	4	3	2	15	0	0	0	1	0	1	0	0	0	1	0	0	1	0	0	0	0	0
26	1	1	1	119	104	16		4	5	6	2	2	1					1	0	2	15	4	4	4	12	4	2	4	3	2	15	0	0	0	1	0	1	0	0	0	1	0	0	0	1	0	0	0	0
24	1	0	1	110	102	27	36.9	4	5	6	1	3	2	3	2	0	3	3	1	3	15	4	4	4	12	4	2	4	3	1	14	0	0	0	1	0	1	0	1	0	0	0	0	1	0	0	0	0	0
26	2	1	1	121	73	20	38	4	5	6	1	1	1			1		1	0	1	15	4	4	4	12	4	2	4	3	2	15	0	0	0	0	0	0	0	0	0	1	0	0	1	0	0	0	0	0
40	1	0	1	140	78	19	36.6	4	5	6	1	3	2	3	2	0	3	2	5	3	15	4	4	4	12	4	2	4	3	1	14	0	0	0	1	0	0	0	0	0	0	1	0	1	0	0	0	0	0
38	1	0	1	140	84	23	37.7	4	5	6	2	3	2	3	2	0	2	1	1	3	15	4	4	4	12	4	2	4	3	2	15	0	0	0	1	0	1	0	1	0	0	0	0	0	1	0	0	0	0
31	2	1	1	184	89		36.5	4	5	6	8	1							0	1	15	4	4			4	2	4				0	1	1	0	0	0	0	0	0	1	0	0	0	0	0	0	0	0
3	1	1	1				37	4	5	6	3	0	1	0	0	0	0		0	1	15	4				4	1					0	1	1	1	0	0	0	0	0	1	0	0	0	0	1	0	0	0
4	1	1	1		90	20	36	4	5	6	3	0	0	0	1	0	0		0	1	15	4		4		4	1		3			0	1	1	1	0	0	0	0	0	1	0	0	0	0	1	0	0	0
31	1	1	1	138	73		36.6	4	5	6	1	0	0	0	0	0	2		0	2	15	4	4			4	2	4				0	1	1	1	0	0	0	0	0	1	0	0	1	0	0	0	0	0
28	1	1	1	132	82	18	37	4	5	6	1	0	1	0	0	0	1		0	1	15	4	4	4	12	4	2	4	3			0	0	1	1	0	0	0	0	0	1	0	0	1	0	0	0	0	0
35	2	1	1	115	86	23	36.6	4	5	6	1	3	2	0	2	0	3	2	6	3	15	4	4	4	12	4	2	4	3	1	14	0	0	0	0	0	1	0	0	0	0	0	1	1	0	0	0	0	0
9	1	0	1	95	105	28	37.3	4	5	6	3	3	2	0	2	0	3	1	5	3	15	4	4	4	12	4	2	4	3	2	15	0	0	0	1	0	1	0	0	0	0	1	0	0	0	1	0	0	0
24	1	1	1	129	81	22	36.9	4	5	6	1	0	0	1	0	0	0		0	1	15	4	4	4	12	4	2	4	3			0	0	1	1	0	1	0	0	0	1	0	0	1	0	0	0	0	0
36	2	1	1	126	82	20	36.7	4	5	6	4	0	0	0	1	0	0		0	1	15	4	4	4	12	4	2	4	3			0	0	1	0	0	0	0	0	0	1	0	0	0	0	0	1	0	0
17	1	1	1	131	80			4	5	6	3	0	0	0	0	0	2		0	2	15	4	4			4	2	4				0	1	1	1	0	0	0	0	0	1	0	0	0	0	1	0	0	0
29	2	1	1	101	84		36.4	4	5	6	1	0	0	0	0	0	2		0	2	15	4	4			4	2	4				0	1	1	0	0	0	0	0	0	1	0	0	1	0	0	0	0	0
28	1	1	1	119	73		36.6	4	5	6	2	0	1	0	0	0	0		0	1	15	4	4			4	2	4				0	1	1	1	0	0	0	0	0	1	0	0	0	1	0	0	0	0
37	1	1	1	114	106		37	4	5	6	3	0	1	0	0	0	0		0	1	15	4	4			4	2	4				0	1	1	1	0	1	0	0	0	1	0	0	0	0	1	0	0	0
31	1	1	1	104	78		36.7	4	5	6	2	0	1	0	0	0	0		0	1	15	4	4			4	2	4				0	1	1	1	0	0	0	0	0	1	0	0	0	1	0	0	0	0
25	2	1	1	100	94		36.5	4	5	6	2	0	0	0	0	1	0		0	1	15	4	4			4	2	4				0	1	1	0	0	0	0	0	0	1	0	0	0	1	0	0	0	0
40	2	1	1	120	98			4	5	6	2	0	1	0	0	0	0		0	1	15	4	4			4	2	4				0	1	1	0	0	0	0	0	0	1	0	0	0	1	0	0	0	0
36	1	1	1	114	97			4	5	6	1	0	1	1	0	0	0		0	1	15	4	4			4	2	4				0	1	1	1	0	0	0	0	0	1	0	0	1	0	0	0	0	0
30	1	1	1	147	87			4	5	6	1	1	1	0	0	0	0		0	1	15	4	4			4	2	4				0	1	1	1	0	0	0	0	0	1	0	0	1	0	0	0	0	0
32	2	1	1			18		4	5	6	4	0	0	0	0	0	1		0	1	15	4		4		4	2		3			0	1	1	0	0	0	0	0	0	1	0	0	0	0	0	1	0	0
1	2	1	1		101	22		4	5	6	5	0	0	0	0	0	0		0		15	4		4		4	1		3			1	1	1	0	0	1	0	0	0	1	0	0	0	0	0	0	1	0
42	1	1	1	150	96	24	36.9	4	5	6	1	4	2	2	2	0	4	2	6	4	15	4	4	4	12	4	2	4	3	1	14	0	0	0	1	0	1	0	0	0	0	0	1	1	0	0	0	0	0
72	1	0	1	180	78	19	37.3	4	5	6	1	3	2	2	3	0	0	1	5	3	15	4	4	4	12	4	1	4	3	2	14	0	0	0	1	0	0	0	0	0	0	1	0	1	0	0	0	0	0
41	2	0	1	130	87	22	37.4	4	5	6	3	2	0	0	0	2	2	0	1	2	15	4	4	4	12	4	2	4	3	3	16	0	0	0	0	0	1	0	1	0	0	0	0	0	0	1	0	0	0
55	1	1	1	140	82	21	36.9	4	5	6	1	4	2	2	2	0	4	2	6	4	15	4	4	4	12	4	2	4	3	1	14	0	0	0	1	0	1	0	0	0	0	0	1	1	0	0	0	0	0
31	1	0	1	115	92	23	37.6	4	5	6	1	3	2	3	2	3	0	2	5	3	15	4	4	4	12	4	2	4	3	1	14	0	0	0	1	0	1	0	0	0	0	1	0	1	0	0	0	0	0
37	1	1	1	132	76	20		4	5	6	2	0	1	0	0	0	0		0	1	15	4	4	4	12	4	2	4	3			0	0	1	1	0	0	0	0	0	1	0	0	0	1	0	0	0	0
28	1	1	1	134	84	20	36.7	4	5	6	1	0	1	0	0	0	1		0	1	15	4	4	4	12	4	2	4	3			0	0	1	1	0	0	0	0	0	1	0	0	1	0	0	0	0	0
25	1	1	1	127	112		36.5	4	5	6	11	1							0	1	15	4	4			4	2	4				0	1	1	1	0	1	0	0	0	1	0	0	0	0	0	0	0	0
1	2	0	1		100			4	5	6	9	1							0	1	15	4				4	1					0	1	1	0	0	0	0	0	0	1	0	0	0	0	0	0	0	0
34	2	1	1	144	122		36.5	4	5	6	2	0	0	0	0	1	0		0	1	15	4	4			4	2	4				0	1	1	0	0	1	0	0	0	1	0	0	0	1	0	0	0	0
12	2	1	1		100		36.5	4	5	6	3	0	0	0	0	0	1		0	1	15	4				4	2					0	1	1	0	0	0	0	0	0	1	0	0	0	0	1	0	0	0
6	2	1	1				36	4	5	6	1	0	1	0	0	0	1		0	1	15	4				4	2					0	1	1	0	0	0	0	0	0	1	0	0	1	0	0	0	0	0
48	2	1	1	169	86			4	5	6	1	0	0	0	0	0	1		0	1	15	4	4			4	2	4				0	1	1	0	0	0	0	0	0	1	0	0	1	0	0	0	0	0
51	1	1	1	126	56		37	4	5	6	1	0	0	0	0	0	1		0	1	15	4	4			4	2	4				0	1	1	1	0	1	0	0	0	1	0	0	1	0	0	0	0	0
30	1	1	1	134	95	18	36.7	4	5	6	3	0	0	0	0	0	3		5	3	15	4	4	4	12	4	2	4	3			0	0	1	1	0	0	0	0	0	0	1	0	0	0	1	0	0	0
15	1	1	1		92	18	36.8	4	5	6	2	0	1	0	0	0	0		0	1	15	4		4		4	2		3			0	1	1	1	0	0	0	0	0	1	0	0	0	1	0	0	0	0
46	2	0	1	126	85	20	36.6	4	5	6	5	0	0	0	0	0	1		0	1	15	4	4	4	12	4	2	4	3			0	0	1	0	0	0	0	0	0	1	0	0	0	0	0	0	1	0
18	1	1	1	116	105	18	37	4	5	6	1	0	0	0	0	0	1		0	1	15	4	4	4	12	4	2	4	3			0	0	1	1	0	1	0	0	0	1	0	0	1	0	0	0	0	0
53	2	1	1	101	90	24	36	4	5	6	1	1							0	1	15	4	4	4	12	4	2	4	3			0	0	1	0	0	1	0	0	0	1	0	0	1	0	0	0	0	0
26	1	1	1	100	80	18	37	4	5	6	2	1					3	1	0	3	15	4	4	4	12	4	2	4	3	2	15	0	0	0	1	0	0	0	0	0	1	0	0	0	1	0	0	0	0
71	1	1	1	132	72	20	37	4	5	6	1	1	1	1			4	1	5	4	15	4	4	4	12	4	1	4	3	2	14	0	0	0	1	0	0	0	0	0	0	1	0	1	0	0	0	0	0
35	1	1	1	121	108	24	36	4	5	6	1	2	1	2			3	1	0	3	15	4	4	4	12	4	2	4	3	2	15	0	0	0	1	0	1	0	0	0	1	0	0	1	0	0	0	0	0
27	1	1	1	136	87		36	4	5	6	1	1					4	1	5	4	15	4	4			4	2	4		2		0	1	1	1	0	0	0	0	0	0	1	0	1	0	0	0	0	0
33	2	1	1	117	68		37	4	5	6	1	1		2					5	2	15	4	4			4	2	4				0	1	1	0	0	0	0	0	0	0	1	0	1	0	0	0	0	0
56	1	1	1	127	76		36	4	5	6	2	1		2					0	2	15	4	4			4	1	4				0	1	1	1	0	0	0	0	0	1	0	0	0	1	0	0	0	0
38	1	1	1	115	77	21	36	4	5	6	1	2					3	1	5	3	15	4	4	4	12	4	2	4	3	2	15	0	0	0	1	0	1	0	0	0	0	1	0	1	0	0	0	0	0
60	2	1	1	135	73	20	37	4	5	6	1	1					3	1	5	3	15	4	4	4	12	4	1	4	3	2	14	0	0	0	0	0	0	0	0	0	0	1	0	1	0	0	0	0	0
38	1	1	1	125	80	20	36	4	5	6	3	1	2						0	2	15	4	4	4	12	4	2	4	3			0	0	1	1	0	0	0	0	0	1	0	0	0	0	1	0	0	0
29	2	1	1	102	85	18	37	4	5	6	1	2	3					1	0	3	15	4	4	4	12	4	2	4	3	2	15	0	0	0	0	0	0	0	0	0	1	0	0	1	0	0	0	0	0
44	2	0	1	115	64		36.4	4	5	6	2	0	0	0	1	0	0		0	1	15	4	4			4	2	4				0	1	1	0	0	0	0	0	0	1	0	0	0	1	0	0	0	0
35	2	1	1				36.8	4	5	6	2	1							0	1	15	4				4	2					0	1	1	0	0	0	0	0	0	1	0	0	0	1	0	0	0	0
33	2	1	1	116	63		36.4	4	5	6	3	0	0	0	0	0	1		0	1	15	4	4			4	2	4				0	1	1	0	0	0	0	0	0	1	0	0	0	0	1	0	0	0
26	1	1	1		78		36.4	4	5	6	1								0		15	4				4	2					1	1	1	1	0	0	0	0	0	1	0	0	1	0	0	0	0	0
76	1	0	1	96	91		36.1	4	5	6	1	0	0	0	0	0	2		99	2	15	4	4			4	1	4				0	1	1	1		0							1	0	0	0	0	0
28	1	1	1	134	59		36.4	4	5	6	2	0	1	0	0	0	0		0	1	15	4	4			4	2	4				0	1	1	1	0	1	0	0	0	1	0	0	0	1	0	0	0	0
28	1	1	1	165	107			4	5	6	1	1					3	1	5	3	15	4	4			4	2	4		2		0	1	1	1	0	1	0	0	0	0	1	0	1	0	0	0	0	0
21	1	1	1	127	96		36.7	4	5	6	3	0	0	0	1	0	0		0	1	15	4	4			4	2	4				0	1	1	1	0	0	0	0	0	1	0	0	0	0	1	0	0	0
28	2	1	1	114	75		36.5	4	5	6	2	0	0	1	0	0	0		0	1	15	4	4			4	2	4				0	1	1	0	0	0	0	0	0	1	0	0	0	1	0	0	0	0
3	2	1	1				37	4	5	6	3	0	0	0	0	0	2		0	2	15	4				4	1					0	1	1	0	0	0	0	0	0	1	0	0	0	0	1	0	0	0
32	1	1	1	133	84			4	5	6	1	1	1				1	1	0	1	15	4	4			4	2	4		2		0	1	1	1	0	0	0	0	0	1	0	0	1	0	0	0	0	0
42	1	1	1	120	84	24	36	4	5	6	1	0	0	0	1	0	0		0	1	15	4	4	4	12	4	2	4	3			0	0	1	1	0	1	0	0	0	1	0	0	1	0	0	0	0	0
72	1	1	1	116	141		40	3	3	1	1	4				4		1	4	4	7	2	4			3	1	4		2		0	1	1	1	1	1	0	0	0	0	0	0	1	0	0	0	0	0
71	1	1	1	124	86	16		4	5	6	1	1					3	1	5	3	15	4	4	4	12	4	1	4	3	2	14	0	0	0	1	0	0	0	0	0	0	1	0	1	0	0	0	0	0
19	1	1	1	125	91	20	36.3	4	5	6	3	0	1	0	0	0	0		0	1	15	4	4	4	12	4	2	4	3			0	0	1	1	0	0	0	0	0	1	0	0	0	0	1	0	0	0
31	1	1	1	84	75			4	5	6	1	0	0	0	0	0	1		0	1	15	4	3			4	2	3				0	1	1	1	0	1	0	0	0	1	0	0	1	0	0	0	0	0
54	1	1	1	130	86		36.5	4	5	6	1	0	0	0	1	0	0		0	1	15	4	4			4	2	4				0	1	1	1	0	0	0	0	0	1	0	0	1	0	0	0	0	0
24	1	0	1	120	87		37.5	4	5	6	1	0	1	0	0	0	3		1	3	15	4	4			4	2	4				0	1	1	1	0	0	0	1	0	0	0	0	1	0	0	0	0	0
38	1	1	1	139	87		37.6	4	5	6	1	0	1	0	0	0	3		1	3	15	4	4			4	2	4				0	1	1	1	0	0	0	1	0	0	0	0	1	0	0	0	0	0
43	1	1	1	178	125			4	5	6	1	0	3	0	0	0	1		1	3	15	4	4			4	2	4				0	1	1	1	0	1	0	1	0	0	0	0	1	0	0	0	0	0
31	2	1	1	125	70	20	36	4	5	6	1	0	0	0	0	0	3		1	3	15	4	4	4	12	4	2	4	3			0	0	1	0	0	0	0	1	0	0	0	0	1	0	0	0	0	0
20	1	1	1	121	91		36	4	5	6	1	0	1	0	0	0	3	1	1	3	15	4	4			4	2	4		2		0	1	1	1	0	0	0	1	0	0	0	0	1	0	0	0	0	0
39	1	1	1	140	74		36.1	4	5	6	1	0	1	0	0	0	4	1	1	4	15	4	4			4	2	4		2		0	1	1	1	0	0	0	1	0	0	0	0	1	0	0	0	0	0
18	1	1	1	114	69	20	36.5	4	5	6	1	0	0	0	0	0	3	1	1	3	15	4	4	4	12	4	2	4	3	2	15	0	0	0	1	0	0	0	1	0	0	0	0	1	0	0	0	0	0
54	1	1	1				36.5	4	5	6	3	0	0	0	0	0	2		1	2	15	4				4	2					0	1	1	1	0	0	0	1	0	0	0	0	0	0	1	0	0	0
35	1	1	1	131	102			4	5	6	5	0	0	0	0	0	2		1	2	15	4	4			4	2	4				0	1	1	1	0	1	0	1	0	0	0	0	0	0	0	0	1	0
42	1	1	1	130	73	20	36.6	4	5	6	1	0	2	0	1	0	3	1	1	3	15	4	4	4	12	4	2	4	3	2	15	0	0	0	1	0	0	0	1	0	0	0	0	1	0	0	0	0	0
32	2	1	1	142	114	22	37	4	5	6	2	0	0	0	0	0	3	1	1	3	15	4	4	4	12	4	2	4	3	2	15	0	0	0	0	0	1	0	1	0	0	0	0	0	1	0	0	0	0
30	1	1	0					4	5	6	1	0	2	0	3	0	2	1	1	3	15	4				4	2			2		0	1	1	1	0		0	1	0	0	0	0	1	0	0	0	0	0
27	1	1	1					4	5	6	1	0		3	1	0	2	1	1	3	15	4				4	2			2		0	1	1	1	0	0	0	1	0	0	0	0	1	0	0	0	0	0
36	2	1	1	148	92			4	5	6	1	0	1	0	3	0	3	3	1	3	15	4	4			4	2	4		1		0	1	1	0	0	0	0	1	0	0	0	0	1	0	0	0	0	0
7	1	1	1	100	80			4	5	6	2	1					1	1	0	1	15	4	4			4	2	4		2		0	1	1	1	0	0	0	0	0	1	0	0	0	1	0	0	0	0
31	1	1	1					4	5	6	1	4	3	4	0	0	4	4	2	4	15	4				4	2			1		0	1	1	1	0	0	0	0	1	0	0	0	1	0	0	0	0	0
34	2	1	1	95	94	18		4	5	6	1	1	1				1	1	0	1	15	4	4	4	12	4	2	4	3	2	15	0	0	0	0	0	0	0	0	0	1	0	0	1	0	0	0	0	0
10	2	1	1	122	96		37	4	5	6	1	1					2	1	5	2	15	4	4			4	2	4		2		0	1	1	0	0	0	0	0	0	0	1	0	1	0	0	0	0	0
20	1	1	1	109	83			4	5	6	1	1					2	1	5	2	15	4	4			4	2	4		2		0	1	1	1	0	0	0	0	0	0	1	0	1	0	0	0	0	0
23	2	1	1	120	80	20	37	4	5	6	1	1					2		0	2	15	4	4	4	12	4	2	4	3			0	0	1	0	0	0	0	0	0	1	0	0	1	0	0	0	0	0
28	2		1	66	81	28	36	3	4	1	1	4	0	0	0	5	3	3	4	5	8	2	2	4	8	3	2	3	3	1	12	0	0	0	0	1	1	0	0	0	0	0	0	1	0	0	0	0	0
18	1	1	1	140	84	20	37	4	5	5	1	2	1	0	0	0	4	2	5	4	14	4	4	4	12	4	2	4	3	1	14	0	0	0	1	0	0	0	0	0	0	1	0	1	0	0	0	0	0
18	1	1	1	132	86	20	37	4	5	6	2	1	0	2	1	0	0	0	0	2	15	4	4	4	12	4	2	4	3	3	16	0	0	0	1	0	0	0	0	0	1	0	0	0	1	0	0	0	0
20	2	1	1	105	89			4	5	6	1	1	0	0	0	0	1	0	0	1	15	4	4			4	2	4		3		0	1	1	0	0	0	0	0	0	1	0	0	1	0	0	0	0	0
44	1	1	1	122	79			4	5	6	2	1	0	0	0	0	2	0	0	2	15	4	4			4	2	4		3		0	1	1	1	0	0	0	0	0	1	0	0	0	1	0	0	0	0
25	1	1	1	131	89			4	5	6	1	1	0	1	0	0	0	0	0	1	15	4	4			4	2	4		3		0	1	1	1	0	0	0	0	0	1	0	0	1	0	0	0	0	0
58	1	1	1	121	100			4	5	6	1	1	0	0	0	0	3	1	5	3	15	4	4			4	1	4		2		0	1	1	1	0	0	0	0	0	0	1	0	1	0	0	0	0	0
44	1	1	1	181	98	20	36	4	5	6	1	2	0	0	0	0	3	1	5	3	15	4	4	4	12	4	2	4	3	2	15	0	0	0	1	0	0	0	0	0	0	1	0	1	0	0	0	0	0
31	2	1	1	108	92	16	37	4	5	6	2	2	0	0	0	0	3	1	0	3	15	4	4	4	12	4	2	4	3	2	15	0	0	0	0	0	0	0	0	0	1	0	0	0	1	0	0	0	0
56	1	1	1	132	102	20	37	4	5	6	1	2	2	0	2	0	2	0	5	2	15	4	4	4	12	4	1	4	3	3	15	0	0	0	1	0	1	0	0	0	0	1	0	1	0	0	0	0	0
[truncated: 7,636 more rows]
[truncated: 3 more columns]
